# Supplementary material for: Single-cell analysis of the fate of c-kit-positive bone marrow cells
Source: NPJ Regen Med. 2017 Oct 16;2:27. doi: 10.1038/s41536-017-0032-1 (PMC5678002; doi:10.1038/s41536-017-0032-1)
Supplement: Supplementary file 14 — Dataset 1 RNA sequencing data [file 41536_2017_32_MOESM14_ESM.xlsx]

## Sheet: fc2 & raw.p
Gene_ID	Transcript_ID	Gene_Symbol	Gene_Description	Myogenic/BoneMarrow.fc	Myogenic/BoneMarrow.volume	Myogenic/BoneMarrow.stat_results	Myogenic/BoneMarrow.raw.pval	Myogenic/BoneMarrow.bh.pval	Myogenic/BoneMarrow.fc.sd	BoneMarrow.mean	Myogenic.mean	BoneMarrow.sd	Myogenic.sd	N_BMcK1-R_IL3086-16	N_BMcK2-R_IL3087-17	N_BMcK3-R_IL3088-18	N_BMcK4-R_IL3089-13	N_BMcK5-R_IL3090-14	N_5-1C4-R_IL3078	N_5-2A7-R_IL3080-16	N_7-2B9-R_IL3079-15	BMcK1-R_IL3086-16_FPKM	BMcK2-R_IL3087-17_FPKM	BMcK3-R_IL3088-18_FPKM	BMcK4-R_IL3089-13_FPKM	BMcK5-R_IL3090-14_FPKM	5-1C4-R_IL3078_FPKM	5-2A7-R_IL3080-16_FPKM	7-2B9-R_IL3079-15_FPKM
100861531	NR_046233	Rn45s	45S pre-ribosomal RNA [ Mus musculus (house mouse) ]	-5.00052	11.0846	-6.14253	0.0254945	0.104147	0.654772	12.3062	9.98417	0	0.654772	12.3062	12.3062	12.3062	12.3062	12.3062	10.7302	9.71743	9.50487	2425.59	2874.21	8584.47	5536.51	4279.27	2615.31	1849.16	1436.69
13627	NM_010106	Eef1a1	eukaryotic translation elongation factor 1 alpha 1	-2.51488	9.48282	-4.59042	0.00410108	0.0350636	0.616045	10.1714	8.84088	0.564556	0.246553	9.50487	9.71743	10.1741	10.7302	10.7302	9.12558	8.69853	8.69853	518.401	446.467	655.373	1192.6	1522.89	487.834	622.461	683.736
20088	NM_011297,NM_207635,NM_207634	Rps24	ribosomal protein S24	-2.21469	8.79063	-3.98457	0.00738673	0.0489988	0.60562	9.38287	8.23576	0.543458	0.267261	9.71743	10.1741	8.94861	8.94861	9.12558	8.5262	8.18089	8.0002	595.814	514.163	363.125	484.461	736.137	295.563	439.207	369.551
66475	NM_024175	Rps23	ribosomal protein S23	-2.00009	8.54409	-10.3103	8.5501e-05	0.00400198	0.195041	9.05874	8.05867	0.156648	0.116199	8.94861	8.85099	9.12558	9.12558	9.24294	8.11081	8.13967	7.92554	397.234	268.913	375.025	526.641	759.045	222.086	416.526	336.987
18148	NM_001252260,NM_001252261,NM_008722	Npm1	nucleophosmin 1	-8.68845	8.46943	-11.3367	6.69278e-05	0.00350859	0.595468	10.1714	7.05227	0.564556	0.189365	10.7302	10.7302	9.50487	9.71743	10.1741	7.19725	7.12154	6.83802	1028.78	920.926	456.457	896.069	1318.61	110.859	216.736	158.01
19982	NM_019865	Rpl36a	ribosomal protein L36A	-2.05623	7.84422	-5.66839	0.0187977	0.0856541	0.327686	8.38144	7.34144	0.126395	0.302328	8.4559	8.5262	8.30117	8.41518	8.20875	7.63634	7.0322	7.35578	310.641	258.031	216.797	345.709	437.583	145.232	201.903	220.112
14319	NR_073181,NM_010239	Fth1	ferritin heavy chain 1	7.00292	7.64832	11.1367	8.49851e-05	0.00400198	0.501087	6.37214	9.1801	0.388495	0.316479	6.58235	5.76245	6.77529	6.2579	6.48271	9.05096	8.94861	9.54073	79.9301	32.5107	84.5479	90.5342	134.162	454.609	903.55	1441.08
57808	NM_021338,NM_001130485,NM_001130484	Rpl35a	ribosomal protein L35A	-2.44259	7.49654	-7.81313	0.00516196	0.0398761	0.301623	8.16837	6.87996	0.153272	0.259778	8.30117	8.33367	7.95654	8.13967	8.11081	7.14709	6.86458	6.62821	255.931	195.419	185.075	302.142	398.917	107.021	173.556	136.27
19231	NM_008972	Ptma	prothymosin alpha	-4.39821	7.43873	-10.0336	0.00302627	0.0294186	0.387384	8.58353	6.44662	0.187008	0.339255	8.33367	8.4559	8.61618	8.738	8.77391	6.26484	6.83802	6.23699	269.802	203.794	258.192	442.683	628.457	58.8614	170.267	97.6532
20104	NM_009096	Rps6	ribosomal protein S6	-2.22952	7.38528	-5.76353	0.0193935	0.0873001	0.35694	7.98626	6.82953	0.128119	0.333154	8.18089	7.92554	8.05151	7.88668	7.88668	6.48271	7.14709	6.85879	239.12	153.041	189.759	261.17	333.407	68.3692	219.149	160.669
11857	NM_007486,NM_001301303,NM_001301301,NM_001301305,NM_001301308,NM_001301309	Arhgdib	rho GDP-dissociation inhibitor 2 isoform 2	2.39479	7.21814	2.97401	0.0367559	0.131672	0.938815	6.61563	7.87553	0.925975	0.154741	5.96098	5.52672	6.48972	7.38899	7.71175	7.81432	7.76076	8.05151	53.0432	28.8784	69.1603	201.018	297.62	170.111	321.301	370.873
18458	NM_008774	Pabpc1	poly(A) binding protein, cytoplasmic 1	-3.92473	7.03373	-8.50648	0.00485327	0.0382571	0.421298	8.08884	6.11624	0.201049	0.370231	8.09057	8.30117	7.76076	8.11081	8.18089	5.90249	6.54375	5.90249	232.879	193.484	157.674	293.348	414.709	46.5345	129.041	81.8281
78294	NM_024277,NM_001033865	Rps27a	ribosomal protein S27A	-2.71809	7.0087	-10.0989	0.000492344	0.0107045	0.318818	7.76701	6.32442	0.317922	0.0238867	8.05151	8.13967	7.71175	7.45395	7.47819	6.31706	6.30508	6.35112	226.024	175.764	154.349	206.396	270.615	61.0279	109.368	111.108
67628	NM_130889	Anp32b	acidic (leucine-rich) nuclear phosphoprotein 32 family, member B	-6.0065	6.93292	-12.297	0.00188802	0.0224858	0.381648	8.34578	5.75925	0.179788	0.336647	8.25921	8.20875	8.18089	8.5262	8.55383	6.10922	5.73081	5.43773	245.901	178.041	196.961	372.576	545.661	53.7871	74.3808	57.1021
20042	NM_011295	Rps12	ribosomal protein S12	-3.04166	6.87791	-7.15892	0.00945286	0.0559388	0.403264	7.72699	6.12213	0.17217	0.364664	7.58112	7.76076	8.0002	7.71175	7.58112	5.83283	6.00181	6.53175	168.516	137.329	185.443	242.419	282.073	44.3375	87.4152	120.514
14127	NM_010185	Fcer1g	Fc receptor, IgE, high affinity I, gamma polypeptide	6.45853	6.82552	6.76467	0.000548463	0.0113855	0.840047	5.61129	8.30249	0.759717	0.358482	4.59646	5.00044	6.06552	6.11579	6.27823	8.69853	8.0002	8.20875	20.5255	19.4232	46.9191	79.9691	116.26	320.746	402.609	451.319
20382	NM_011358	Srsf2	serine/arginine-rich splicing factor 2	-2.21325	6.82027	-3.55864	0.0339001	0.125765	0.598669	7.41739	6.27122	0.343502	0.490317	7.76076	7.81432	7.08353	7.17906	7.24928	5.70709	6.5948	6.51178	184.258	138.501	94.7567	170.393	231.268	39.9531	133.414	119.69
19989	NM_011291	Rpl7	ribosomal protein L7	-2.27273	6.77529	-4.40568	0.010846	0.0609965	0.517012	7.39334	6.20891	0.355227	0.375653	7.56287	7.88668	7.41081	7.07414	7.0322	5.78496	6.34143	6.50035	167.477	148.476	126.139	161.349	197.434	43.7806	112.597	119.171
12873	NM_007753	Cpa3	carboxypeptidase A3, mast cell	386.413	6.75898	37.8628	2.90592e-06	0.000637657	0.507537	3.71225	12.3062	0.507537	0	3.22879	4.36843	4.06945	3.22586	3.66871	12.3062	12.3062	12.3062	7.6557	12.84	10.9966	9.64061	17.1947	4335.16	9440.63	7446.89
627828	NR_033513	Gm6793	predicted gene 6793	-2.75902	6.61045	-4.44435	0.0359872	0.130403	0.583823	7.38295	5.91879	0.195284	0.550194	7.52452	7.63634	7.14709	7.30339	7.30339	5.75697	6.53175	5.46765	165.458	117.975	97.065	187.512	242.133	42.5802	128.083	58.4875
19652	NM_001293658,NM_001166409,NM_001166411,NM_001166410,NM_016809	Rbm3	putative RNA-binding protein 3 isoform 1	-2.16469	6.58467	-3.70856	0.0359089	0.13025	0.550801	7.16528	6.05111	0.285514	0.471024	7.30339	7.38899	6.66972	7.26704	7.19725	5.52965	6.44572	6.17797	131.944	99.7123	79.0641	180.115	229.519	36.4757	123.055	95.0827
20055	NM_013647	Rps16	ribosomal protein S16	-2.29882	6.57441	-3.98086	0.038174	0.13508	0.542608	7.20222	6.00133	0.231377	0.490803	7.10804	6.98913	7.58112	7.24928	7.08353	5.43773	6.33464	6.23162	110.384	75.0978	137.002	178.449	208.273	33.9607	112.576	97.4271
117198	NM_001039511,NM_054102,NM_001039512	Ivns1abp	influenza virus NS1A binding protein	3.70491	6.49816	7.09492	0.00703062	0.0475083	0.486161	5.62176	7.5112	0.242852	0.421159	5.70709	5.99629	5.55549	5.36795	5.48197	7.92554	7.52452	7.08353	44.7817	38.6059	31.8668	45.0231	64.3773	172.137	263.404	177.117
15519	NM_010480	Hsp90aa1	heat shock protein 90, alpha (cytosolic), class A member 1	-2.89934	6.41055	-9.20857	0.000101074	0.00436779	0.351835	7.22424	5.68851	0.317609	0.15137	7.38899	7.58112	6.75391	7.08353	7.31363	5.51749	5.74277	5.80527	136.336	109.983	83.0308	163.437	243.247	36.3475	74.5491	75.5119
80876	NM_030694	Ifitm2	interferon induced transmembrane protein 2	2.71899	6.28786	3.47657	0.0135364	0.069813	0.875825	5.60759	7.05066	0.790859	0.376312	4.73321	4.79676	5.91167	6.42784	6.16847	6.98913	7.45395	6.70891	22.7419	16.9103	41.8959	98.0783	109.564	95.7458	260.766	149.467
66481	NM_025587	Rps21	ribosomal protein S21	-2.40507	6.28076	-7.12545	0.000435667	0.0100891	0.363024	6.94563	5.67955	0.30443	0.19776	6.78715	7.0322	7.43927	6.78715	6.68238	5.69084	5.87142	5.47638	89.8909	76.5479	128.013	127.693	150.638	39.7303	78.3855	58.8042
12512	NM_001042580,NM_007653,NM_001282966	Cd63	CD63 antigen	19.3577	6.1979	10.0303	5.69464e-05	0.00339108	0.886503	4.41869	8.69352	0.77616	0.428326	3.3087	4.11798	4.37435	5.26169	5.03071	8.20875	9.02083	8.85099	8.14829	10.6777	13.6714	42.2261	46.7862	227.81	942.23	694.571
276770	NM_001166589,NM_001166596,NM_001166594,NM_001166595,NM_001166592,NM_001166593,NM_001166590,NM_001166591,NM_181582	Eif5a	eukaryotic translation initiation factor 5A	-2.36451	6.18771	-3.83875	0.00857618	0.0531662	0.674513	6.83955	5.598	0.59405	0.319487	6.18986	6.30508	6.83802	7.41081	7.45395	5.69775	5.24054	5.85571	61.9543	47.0492	86.2573	201.331	270.416	39.8827	52.9807	79.1224
53605	NM_015781,NM_001146707	Nap1l1	nucleosome assembly protein 1-like 1	-2.03831	6.00952	-4.18398	0.0103488	0.0592881	0.479399	6.54512	5.51775	0.349783	0.327833	7.0322	6.78715	6.21012	6.39107	6.30508	5.74888	5.66182	5.14255	106.001	66.4681	53.3069	95.4107	117.97	41.8558	71.2779	47.2719
12785	NM_001109745,NM_001109746,NM_013493	Cnbp	cellular nucleic acid binding protein	-2.35988	5.98259	-4.537	0.00599361	0.042957	0.541134	6.63392	5.39521	0.415928	0.346164	7.08353	7.08353	6.35112	6.23162	6.41978	5.00044	5.64689	5.53829	109.868	77.1047	61.077	88.4632	128.587	23.9938	71.0599	61.8731
13024	NM_007796,NM_001145799	Ctla2a	cytotoxic T lymphocyte-associated protein 2 alpha	15.3719	5.91906	8.95258	0.000274782	0.00782216	0.958877	4.26752	8.20974	0.918877	0.274061	4.84324	5.02027	4.94683	3.23057	3.29668	8.05151	8.05151	8.5262	24.5553	19.6378	20.5941	9.69976	12.8896	205.842	403.391	502.92
59013	NM_021510	Hnrnph1	heterogeneous nuclear ribonucleoprotein H1	-2.09327	5.88476	-6.48399	0.000790618	0.0140877	0.333341	6.44171	5.37595	0.274162	0.189609	6.60809	6.80658	6.42784	6.12907	6.23699	5.4536	5.51442	5.15985	80.8581	66.7296	65.7404	80.7055	114.752	34.3193	63.6672	47.9163
100379145	NR_033336	Snora23	small nucleolar RNA, H/ACA box 23	-8.69521	5.85898	-3.38139	0.0343456	0.126768	1.73409	7.62324	4.50302	1.06372	1.36952	8.77391	8.738	7.21676	6.51178	6.87577	6.0769	3.58279	3.84938	371.985	264.559	101.226	103.943	170.609	52.878	15.195	16.4752
53379	NM_016806,NM_182650,NR_104468	Hnrnpa2b1	heterogeneous nuclear ribonucleoprotein A2/B1	-2.14233	5.85433	-7.33609	0.000410983	0.00977821	0.304169	6.42966	5.33048	0.250851	0.172025	6.3575	6.72509	6.052	6.45855	6.55516	5.52016	5.28674	5.18455	69.2881	63.0701	46.7016	100.283	139.905	36.4014	54.4004	48.7095
16432	NM_008410	Itm2b	integral membrane protein 2B	3.69762	5.81597	7.44989	0.000431231	0.0100086	0.510614	4.94867	6.83527	0.413332	0.299804	4.86402	4.30699	4.97258	5.3926	5.20716	6.62821	7.17906	6.69852	24.942	12.1685	20.85	45.836	52.2141	75.7095	226.251	148.961
218490	NM_145455,NM_001170540	Btf3	basic transcription factor 3	-2.55922	5.74454	-7.29058	0.000886007	0.0153352	0.365681	6.46225	5.10655	0.273804	0.242392	6.5948	6.83802	6.1348	6.27823	6.46539	5.35147	4.86676	5.10141	80.6433	67.8195	50.6223	91.2467	133.992	31.8703	41.4477	45.7021
14455	NR_002840	Gas5	growth arrest specific 5	-2.68762	5.72654	-6.12764	0.00168582	0.0210949	0.460297	6.48394	5.05761	0.351171	0.297578	6.98913	6.69852	6.3575	6.1847	6.18986	4.88842	4.88321	5.40121	105.586	61.5382	61.6276	85.4706	110.56	21.9899	41.9407	55.9995
17698	NM_010833	Msn	moesin	2.54359	5.72316	19.0701	1.87851e-06	0.000515158	0.14998	5.08921	6.43607	0.1372	0.0605827	5.19688	5.2758	4.98773	4.99118	4.99445	6.50035	6.42784	6.38003	31.0982	23.8612	20.9468	35.0484	45.561	69.5392	122.78	113.101
50778	NM_015811	Rgs1	regulator of G-protein signaling 1	6.09748	5.72025	4.64614	0.00655505	0.0452507	1.09953	4.56292	7.17113	0.8117	0.741689	5.21892	5.0848	5.07153	3.36478	4.07455	7.07414	6.48271	7.95654	31.3905	20.8036	22.2091	10.7746	23.1024	103.692	125.189	344.409
14325	NM_010240	Ftl1	ferritin light chain 1	13.0686	5.70437	5.51432	0.0192088	0.0867307	1.20407	4.14408	7.85212	0.482898	1.103	4.03451	3.57046	4.90781	4.0529	4.15472	7.23353	7.19725	9.12558	14.0665	7.27431	20.0473	17.813	24.8117	114.327	226.762	928.408
67134	NM_024193	Nop56	NOP56 ribonucleoprotein	-5.50308	5.67258	-15.2442	0.000289417	0.00808582	0.302557	7.03455	4.57431	0.18304	0.240909	7.14709	7.30339	6.89751	6.92724	6.89751	4.74654	4.67737	4.29901	117.053	96.4635	87.9065	138.227	170.828	19.9827	36.2064	24.2396
19122	NM_011170,NM_001278256	Prnp	prion protein	7.99814	5.66467	9.72334	0.0017438	0.0215054	0.573257	4.36003	7.35969	0.328271	0.46996	4.61973	4.26224	4.75085	4.23943	3.92788	6.87577	7.81432	7.38899	20.866	11.793	17.9838	20.3733	20.9103	86.9529	349.255	225.051
55949	NM_018796	Eef1b2	eukaryotic translation elongation factor 1 beta 2	-2.9902	5.66304	-4.40016	0.0143827	0.0719396	0.679015	6.50801	4.92777	0.430497	0.525103	6.92724	7.00074	6.37327	6.08351	6.15529	4.36612	5.40645	5.01074	100.95	75.409	63.1947	77.1644	108.758	14.9457	59.6899	42.9565
14972	NM_001001892	H2-K1	histocompatibility 2, K1, K region	-3.11393	5.63485	-5.66024	0.00629235	0.044246	0.547571	6.51347	4.87474	0.347754	0.422967	6.35112	6.75391	7.00074	6.19676	6.26484	4.60896	4.65277	5.36248	69.0289	64.5874	91.5333	85.5187	115.779	17.8673	35.7426	54.2554
13669	NM_010123	Eif3a	eukaryotic translation initiation factor 3, subunit A	-2.05249	5.58067	-4.51398	0.0243106	0.101094	0.418132	6.1234	5.08603	0.202434	0.365862	6.01386	6.48271	6.0769	6.02178	6.02178	5.50491	4.92411	4.82907	54.1622	51.8068	48.0401	74.7926	97.1572	36.2151	42.6741	36.706
20383	NM_013663,NR_036613	Srsf3	serine/arginine-rich splicing factor 3	-2.30416	5.56901	-5.33754	0.00671245	0.0459595	0.429452	6.20358	4.99934	0.281604	0.324235	6.66972	6.2579	5.96879	6.03798	6.08351	4.75823	5.36795	4.87185	82.4558	44.9629	43.1808	75.8204	102.484	20.1241	58.1815	38.508
16590	NM_021099,NM_001122733	Kit	kit oncogene	7.6996	5.56424	21.9467	1.71504e-06	0.00048304	0.289219	4.28337	7.22815	0.272193	0.0977681	4.38581	4.11452	4.7011	4.21049	4.00491	7.12154	7.31363	7.24928	17.9026	10.6212	17.1311	20.0686	21.9114	106.258	239.855	211.132
14694	NM_008143	Gnb2l1	guanine nucleotide binding protein (G protein), beta polypeptide 2 like 1	-2.60899	5.52401	-6.55734	0.000835313	0.0146793	0.452906	6.25889	4.8754	0.423029	0.161771	5.90249	6.08351	6.98913	6.21012	6.10922	4.74372	4.82651	5.05598	50.9694	41.0897	91.3068	87.4105	103.948	19.9783	40.2817	44.2583
15331	NM_016957	Hmgn2	high mobility group nucleosomal binding domain 2	-3.24335	5.52237	-6.32802	0.0139403	0.0708797	0.480282	6.43596	4.73847	0.192339	0.440087	6.30508	6.44572	6.18986	6.58235	6.65677	5.05277	4.92713	4.23551	67.9522	49.7993	52.0519	111.988	147.831	24.8941	42.7321	22.8877
66537	NM_025624	Pomp	proteasome maturation protein	-2.37056	5.48926	-5.40905	0.00170461	0.0212231	0.473908	6.14707	4.90184	0.404959	0.246164	5.72026	5.88433	6.05978	6.31706	6.75391	4.6306	5.11106	4.96388	45.5309	35.5563	46.7893	91.4772	157.896	18.2952	48.4483	41.5176
51810	NM_016805	Hnrnpu	heterogeneous nuclear ribonucleoprotein U	-2.32594	5.48162	-8.17091	0.000196768	0.00641114	0.305893	6.12424	4.90642	0.259465	0.162013	6.21012	6.54375	5.94913	5.94019	5.97801	4.90781	5.06774	4.74372	62.7583	54.3135	42.7137	71.4543	92.2169	22.3509	47.3944	34.2958
16792	NM_010686	Laptm5	lysosomal-associated protein transmembrane 5	6.3404	5.46893	5.63223	0.00137158	0.0188317	0.993615	4.29659	6.96116	0.888561	0.444668	3.18111	3.48069	4.92713	4.99445	4.89957	7.30339	6.45855	7.12154	7.35038	6.71355	20.2998	35.0963	42.2335	115.565	123.401	189.669
27981	NM_023665	D4Wsu53e	DNA segment, Chr 4, Wayne State University 53, expressed	3.27163	5.45879	3.51322	0.0449969	0.148481	0.885013	4.67034	6.38035	0.425773	0.775865	4.98302	5.15284	4.75381	4.20305	4.25897	7.24928	6.1348	5.75697	27.036	21.782	18.016	19.9633	26.7262	114.42	98.4193	73.0627
56486	NM_019749	Gabarap	gamma-aminobutyric acid receptor associated protein	3.24247	5.44608	8.12803	0.00519142	0.0400442	0.380156	4.66324	6.36033	0.185286	0.331946	4.88191	4.82651	4.44673	4.61437	4.54669	6.74288	6.18986	6.14826	25.2169	17.3717	14.3583	26.5628	32.9498	80.9135	101.618	93.4587
67054	NM_025939	Paics	phosphoribosylaminoimidazole carboxylase, phosphoribosylaminoribosylaminoimidazole, succinocarboxamide synthetase	-2.7727	5.40689	-4.20371	0.0405657	0.139747	0.620135	6.19235	4.72106	0.206581	0.584715	6.1847	6.31706	5.84836	6.38003	6.23162	4.2998	5.38863	4.47475	61.652	47.5536	40.4503	94.4271	113.999	14.361	59.4019	28.0585
67040	NM_152806,NM_199079,NM_199080,NM_001040187	Ddx17	DEAD (Asp-Glu-Ala-Asp) box polypeptide 17	2.07228	5.39116	5.08289	0.0127515	0.0676727	0.383894	4.89111	5.94233	0.218275	0.315802	5.10141	4.92411	5.08926	4.73583	4.60496	6.17797	6.06552	5.5835	29.7236	18.5317	22.6375	29.3279	34.2339	54.9334	92.537	66.1481
75909	NM_029478	Vmp1	vacuole membrane protein 1	3.44157	5.35822	12.4604	0.000224417	0.00688462	0.274403	4.54035	6.32342	0.186181	0.201577	4.75381	4.7202	4.34604	4.48073	4.40095	6.14826	6.27823	6.54375	23.0897	16.2296	13.4347	24.2533	29.3377	54.3273	107.584	124.661
18301	NM_001287213,NM_008761,NM_001111073,NM_001287217	Fxyd5	FXYD domain-containing ion transport regulator 5	7.76895	5.34177	6.87467	0.00152925	0.0201471	0.950591	4.06384	7.02156	0.933166	0.181178	2.99523	3.10895	4.71222	4.57308	4.92971	7.21676	6.85879	6.98913	6.36916	5.0222	17.2846	25.8785	43.3566	111.624	172.576	169.529
18245	NM_001301034,NM_008753	Oaz1	ornithine decarboxylase antizyme 1 isoform 2	-2.0546	5.32777	-4.59422	0.0393661	0.137642	0.395607	5.87246	4.83361	0.0881856	0.385652	5.73696	5.87142	5.86426	5.97801	5.91167	4.44199	5.213	4.84583	45.8286	35.0883	40.9956	73.3777	88.2598	15.9011	52.097	37.1087
15510	NM_010477	Hspd1	heat shock protein 1 (chaperonin)	-6.44134	5.32215	-8.99463	0.000796566	0.0141414	0.573119	6.83283	4.14547	0.389448	0.420471	7.24928	7.12154	6.26484	6.66972	6.85879	3.72415	4.56509	4.14717	123.313	78.7	55.6808	115.87	168.44	9.59375	33.0134	21.0623
15528	NM_008303	Hspe1	heat shock protein 1 (chaperonin 10)	-3.31914	5.31468	-4.65051	0.0186105	0.0851359	0.685626	6.25008	4.51927	0.369247	0.577702	6.68238	6.58235	5.82355	6.14826	6.01386	3.86629	4.96388	4.72764	83.5007	56.7885	39.524	80.9962	96.5351	10.647	44.2855	34.078
66961	NR_003513	Neat1	nuclear paraspeckle assembly transcript 1 (non-protein coding)	19.7233	5.29556	14.4933	0.00420194	0.0354562	0.516547	3.5648	7.86663	0.0794212	0.510405	3.60137	3.49929	3.59734	3.65927	3.46673	8.4559	7.56287	7.58112	10.1419	6.83793	8.03591	13.2987	14.8715	287.207	268.96	271.883
228033	NM_001301721,NM_175015,NM_001301722	Atp5g3	ATP synthase F(0) complex subunit C3, mitochondrial isoform a precursor	-3.06491	5.26976	-7.63006	0.000630446	0.0123195	0.41847	6.13926	4.52341	0.318487	0.271447	6.48271	6.42784	5.71211	6.01386	6.05978	4.26928	4.4916	4.80937	75.5845	48.982	35.8739	74.4652	100.347	14.0942	31.1447	36.2144
13033	NM_009983	Ctsd	cathepsin D	18.0419	5.26717	14.5236	7.19865e-05	0.00367731	0.557121	3.57879	7.75207	0.395861	0.392017	3.16306	3.14718	3.96847	3.88218	3.73308	7.76076	7.35578	8.13967	7.27797	5.16787	10.2723	15.7331	18.0625	158.345	241.46	422.973
74117	NM_001205386,NM_001205385,NM_023735	Actr3	ARP3 actin-related protein 3	-3.12494	5.25862	-5.81985	0.0142295	0.071635	0.510804	6.14438	4.50055	0.232286	0.454933	6.06552	6.26484	5.78496	6.21552	6.39107	3.97525	4.76174	4.76467	55.8169	44.9712	37.7837	87.4607	124.992	11.383	38.5647	34.8186
15384	NM_001048061,NM_010448	Hnrnpab	heterogeneous nuclear ribonucleoprotein A/B	-2.83507	5.25591	-7.52286	0.0117403	0.0640219	0.353581	6.06108	4.5577	0.114115	0.33466	6.02178	6.21552	5.90249	6.06552	6.1001	4.17524	4.79676	4.7011	54.3461	44.2298	41.7808	76.7046	103.727	13.0837	39.5788	33.5463
18569	NM_001168491,NM_011050,NM_001168492	Pdcd4	programmed cell death 4	-2.29332	5.23315	-5.50655	0.00159169	0.0204526	0.446182	5.86601	4.66857	0.378205	0.236726	6.15529	6.37327	5.68216	5.6291	5.4902	4.69601	4.89038	4.41932	58.755	48.3498	34.6805	55.5751	65.1893	19.1744	42.133	26.6292
83673	NR_002896	Snhg1	small nucleolar RNA host gene (non-protein coding) 1	-4.34939	5.21396	-11.5538	3.06065e-05	0.00232811	0.375107	6.3811	4.26029	0.314732	0.20408	6.72509	6.70891	6.25103	6.16847	6.052	4.34063	4.41197	4.02826	86.3228	61.8964	55.0123	84.5033	98.4061	14.7022	29.4988	19.6585
66286	NM_025468	Sec11c	SEC11 homolog C (S. cerevisiae)	2.48854	5.20973	10.202	6.2383e-05	0.00349513	0.263234	4.59342	5.90872	0.22038	0.143962	4.76839	4.22717	4.72764	4.55168	4.69222	5.94913	5.74888	6.02817	23.3648	11.5141	17.4945	25.4926	36.34	48.0346	74.9181	87.0956
71514	NM_023603,NR_045010	Sfpq	splicing factor proline/glutamine rich (polypyrimidine tract binding protein associated)	-3.48036	5.204	-7.44483	0.00050565	0.0108885	0.521594	6.18081	4.38157	0.492035	0.173096	6.74288	6.66972	6.00181	5.72026	5.76936	4.5626	4.21768	4.36444	87.131	60.5818	44.2598	59.682	79.2475	17.3554	25.1834	25.5232
26914	NM_001159514,NM_001159515,NM_012015,NM_001159513	H2afy	H2A histone family, member Y	-6.29457	5.20217	-10.4319	0.00220383	0.0244321	0.46608	6.69582	4.04171	0.239996	0.39954	6.39107	6.77529	6.50035	6.85879	6.95358	4.50169	3.84242	3.78101	69.4951	66.3634	70.223	133.046	182.995	16.4296	18.7511	15.6874
22154	NM_011655	Tubb5	tubulin, beta 5 class I	-3.45407	5.18287	-9.58761	0.00406727	0.0349423	0.337087	6.15359	4.36529	0.152123	0.300809	6.0769	5.96879	6.1001	6.30508	6.31706	4.07264	4.67364	4.34959	56.241	37.3504	48.7184	91.4597	118.686	12.2275	36.0582	25.0569
17992	NM_010886	Ndufa4	NADH dehydrogenase (ubiquinone) 1 alpha subcomplex, 4	-2.51184	5.09512	-4.55424	0.038361	0.135329	0.512273	5.80263	4.47389	0.132788	0.494764	5.83283	5.61159	5.89772	5.73081	5.94019	3.91414	4.85279	4.65472	48.8718	30.454	41.4123	60.2469	90.491	10.934	40.8241	32.5426
27176	NM_013721	Rpl7a	ribosomal protein L7A	-3.29129	5.08372	-5.52383	0.00386174	0.0340467	0.604337	6.01516	4.29651	0.432464	0.422135	5.61159	5.66182	6.68238	6.1348	5.98523	3.8439	4.36612	4.67952	41.7015	31.1115	79.6274	80.8651	93.0348	10.5074	28.5551	33.0249
17863	NM_010848,NM_001198914	Myb	myeloblastosis oncogene	-3.09001	5.07692	-8.60445	0.0122781	0.065832	0.32897	5.95554	4.32792	0.0468443	0.325618	5.91167	5.94019	6.02178	5.98523	5.91882	4.70368	4.12855	4.15155	51.2363	37.0089	44.9578	74.0563	88.7674	19.3705	23.5378	21.1361
434858	NR_002883	Gm5643	predicted gene 5643	-2.60101	5.06123	-3.79274	0.0430099	0.144489	0.653443	5.79752	4.41845	0.27548	0.592536	6.25103	5.73081	5.51749	5.67588	5.81239	3.9508	5.0848	4.21976	64.3831	32.2464	31.0369	58.1089	81.3994	11.2294	47.7882	22.5484
17975	NM_010880	Ncl	nucleolin	-4.9905	5.05541	-12.7796	0.000125871	0.00502567	0.40209	6.34629	4.02711	0.396469	0.0669932	6.54375	6.95358	6.12907	6.0769	6.02817	4.09523	3.96131	4.02478	78.6843	74.3902	50.5797	76.741	97.3842	12.4061	20.5034	19.6174
66222	NM_025429	Serpinb1a	serine (or cysteine) peptidase inhibitor, clade B, member 1a	6.74769	5.04096	14.0916	7.97767e-06	0.00117092	0.407287	3.84851	6.6029	0.357997	0.194218	3.78585	3.57622	3.45004	4.27379	4.15663	6.41978	6.80658	6.58235	11.7072	7.29732	7.1943	20.9011	24.8244	65.8265	153.938	126.583
18813	NM_011119	Pa2g4	proliferation-associated 2G4	-4.03161	5.03282	-14.5392	6.07403e-05	0.00345136	0.305656	6.13799	4.12664	0.30005	0.0582727	6.44572	6.45855	5.78874	6.02817	5.96879	4.16925	4.06023	4.15043	72.1415	51.1032	37.9064	74.8625	91.7312	13.0317	22.1752	21.1253
98415	NM_175294,NM_001145804	Nucks1	nuclear casein kinase and cyclin-dependent kinase substrate 1	-2.46336	5.01973	-5.86923	0.00408322	0.0349686	0.424893	5.71199	4.41136	0.288153	0.312253	5.82355	6.052	5.26169	5.68576	5.73696	4.51033	4.66214	4.06162	48.7204	40.6477	26.6489	58.8515	77.661	16.4954	35.9048	20.0445
72567	NM_153787,NM_001025392,NM_001025393	Bclaf1	BCL2-associated transcription factor 1	-2.03763	5.01152	-6.27889	0.00120039	0.0176501	0.326907	5.5512	4.52431	0.257996	0.200764	5.94019	5.63869	5.53577	5.3011	5.34027	4.75085	4.45365	4.36843	51.9477	30.8427	31.4301	43.6896	58.075	20.0456	30.2219	25.6815
16784	NM_001017959,NM_001290485,NM_010685	Lamp2	lysosome-associated membrane glycoprotein 2 isoform 3 precursor	2.45301	5.00456	5.53682	0.018369	0.0842904	0.419557	4.39897	5.69352	0.173422	0.382038	4.33088	4.39242	4.1768	4.65277	4.44199	5.31283	5.69084	6.0769	17.3302	13.1227	11.9251	27.3674	30.5439	30.7321	72.1341	89.7252
13877	NM_007951	Erh	enhancer of rudimentary homolog (Drosophila)	-3.63271	4.99412	-5.7118	0.0119596	0.0646474	0.596347	6.01059	4.14955	0.304728	0.512612	6.03798	6.51178	5.80527	5.73696	5.96098	3.78585	4.73583	3.92696	54.6501	53.355	39.2921	60.9818	91.3733	9.98941	37.8093	17.8693
12417	NM_007624	Cbx3	chromobox 3	-3.18019	4.98591	-8.75292	0.00163353	0.0207569	0.35895	5.88982	4.22071	0.222231	0.281884	5.92677	6.25103	5.69775	5.7252	5.84836	4.07843	4.54538	4.03832	51.527	44.8815	35.3055	59.7602	84.5271	12.3051	32.5831	19.7199
66540	NM_025626	Fam107b	family with sequence similarity 107, member B	-2.49931	4.97079	-9.15189	0.00169918	0.0211808	0.270191	5.67528	4.35375	0.161627	0.216517	5.68576	5.47323	5.561	5.78496	5.87142	4.51564	4.43779	4.10781	44.1972	28.1015	32.0036	62.9826	85.8439	16.601	29.9425	20.5997
11690	NM_009663	Alox5ap	arachidonate 5-lipoxygenase activating protein	6.20233	4.96616	4.66551	0.00367155	0.0330745	1.19456	3.82127	6.45408	1.08584	0.497912	2.52602	2.74808	4.70368	4.51961	4.60896	5.93465	6.50035	6.92724	4.26636	3.75498	17.1648	25.0286	34.2808	47.6511	127.189	168.68
69178	NM_024225,NM_001199188	Snx5	sorting nexin 5	-2.91283	4.94337	-6.51364	0.000637586	0.0123608	0.489025	5.77438	4.23196	0.421083	0.248666	6.16847	6.29238	5.49667	5.39689	5.51749	4.51863	4.07455	4.10269	59.5237	46.8297	30.5944	46.09	66.3755	16.6469	22.6024	20.5566
20194	NM_009112	S100a10	S100 calcium binding protein A10 (calpactin)	2.92377	4.92009	4.74408	0.0033507	0.0314857	0.668628	4.20667	5.7545	0.565058	0.357454	4.30699	3.29013	4.71065	4.11349	4.61209	6.09575	5.78496	5.38279	17.1402	5.7675	17.2553	18.6581	34.4749	53.0305	75.9594	55.2623
12466	NM_009838	Cct6a	chaperonin containing Tcp1, subunit 6a (zeta)	-3.18432	4.91286	-6.02046	0.0137858	0.070503	0.500505	5.81889	4.14791	0.220233	0.449447	5.84836	6.15529	5.56713	5.69084	5.83283	3.62971	4.38246	4.43156	49.7997	42.7832	32.0051	59.1215	81.7076	8.96249	28.8151	26.8662
216984	NM_001077496	Evi2b	ecotropic viral integration site 2b	2.70553	4.9023	6.27696	0.00140961	0.0192272	0.453805	4.23664	5.67255	0.349808	0.28909	3.712	4.19713	4.68892	4.32289	4.26224	6.00181	5.46034	5.55549	11.018	11.2972	17.0504	21.5887	26.7525	49.7642	61.386	63.1616
53610	NM_023144,NM_001252518	Nono	non-POU-domain-containing, octamer binding protein	-2.21499	4.89768	-10.4197	0.00615356	0.0436828	0.194144	5.50481	4.35751	0.0574564	0.185447	5.41886	5.57177	5.50491	5.4902	5.53829	4.4916	4.43505	4.14588	35.7753	29.9376	30.6934	48.4669	67.0199	16.4184	29.9398	21.053
21454	NM_001290712,NM_013686	Tcp1	T-complex protein 1 subunit alpha isoform 2	-2.4477	4.89758	-14.3432	7.22865e-06	0.00107614	0.187958	5.58568	4.29425	0.165891	0.0883642	5.76245	5.74277	5.38279	5.47323	5.56713	4.39242	4.26928	4.22106	46.0493	32.3872	28.8525	48.2197	68.4158	15.1792	26.4214	22.5899
14727	NM_008147,NM_001291892,NM_001291893	Gp49a	mast cell surface glycoprotein Gp49A isoform 3 precursor	45.9665	4.89209	16.6713	0.00100221	0.0161968	0.59808	2.85631	8.37882	0.266941	0.535202	2.41367	2.84324	2.89421	3.07544	3.05499	8.94861	7.88668	8.30117	3.86288	4.03817	4.78998	8.59305	10.7898	439.802	371.241	463.891
16765	NM_019641	Stmn1	stathmin 1	-15.5185	4.88482	-8.42494	0.00937462	0.0556338	0.829711	7.24804	3.29212	0.259766	0.787998	7.45395	7.56287	7.23353	6.98913	7.00074	3.10241	4.15766	2.6163	146.431	109.716	102.231	149.68	189.403	6.02541	24.1577	6.15752
66409	NM_025546	Rsl1d1	ribosomal L1 domain containing 1	-3.29095	4.88182	-8.17943	0.000516402	0.0110275	0.413451	5.81611	4.09761	0.3103	0.273232	6.02817	6.23162	5.75697	5.56713	5.49667	3.78221	4.24837	4.26224	54.5311	44.3542	36.8469	52.7502	65.4914	9.96815	25.8161	23.3631
23849	NM_011803	Klf6	Kruppel-like factor 6	2.40348	4.88032	3.19832	0.0302692	0.116569	0.763719	4.28858	5.55371	0.533534	0.54645	4.68482	4.76839	4.57112	3.69444	3.72415	5.23822	5.23822	6.1847	21.8513	16.712	15.8555	13.5993	17.9394	28.8447	52.9597	95.6197
14645	NM_008131	Glul	glutamate-ammonia ligase (glutamine synthetase)	4.73202	4.87895	10.0874	0.000232324	0.00701753	0.435462	3.8849	6.12735	0.321601	0.293598	3.99024	4.02625	4.29211	3.59667	3.51921	5.80527	6.38003	6.19676	13.6356	10.091	12.9264	12.6268	15.4359	44.1685	116.532	96.726
22143	NM_011654	Tuba1b	tubulin, alpha 1B	-4.67492	4.87451	-10.1777	9.28344e-05	0.00421244	0.439358	6.11232	3.88738	0.352371	0.262431	5.77625	5.70709	6.21552	6.48271	6.38003	3.70774	3.76585	4.18854	46.9115	32.0435	53.3866	101.101	123.903	9.46755	17.6356	22.0133
14728	NM_001291894,NM_013532	Lilrb4	leukocyte immunoglobulin-like receptor subfamily B member 4 isoform 2	35.5681	4.87368	24.9999	0.000480557	0.0105754	0.369284	2.93644	8.08896	0.149473	0.33768	2.71215	2.95147	3.09281	2.88231	3.04348	8.41518	7.74088	8.11081	4.98209	4.4045	5.52156	7.38048	10.6973	286.984	320.599	397.549
56193	NM_019549	Plek	pleckstrin	2.10494	4.84918	2.51685	0.0465931	0.151906	0.871639	4.34193	5.4157	0.730926	0.47487	4.97533	4.77979	4.86402	3.51287	3.57762	4.89232	5.53577	5.81901	26.8383	16.7445	19.5633	11.8606	16.1046	22.0376	64.5363	76.7017
110052	NM_025900	Dek	DEK oncogene (DNA binding)	-3.62708	4.82467	-8.09786	0.00227739	0.0248508	0.431068	5.84278	3.98397	0.263392	0.34124	5.87142	6.17797	5.4536	5.77625	5.93465	4.03451	4.29712	3.62028	50.236	42.8406	29.7291	62.9658	90.2738	11.8327	26.9108	13.7809
225027	NM_001195486,NM_001195487,NM_001195485,NM_146083,NR_036615	Srsf7	serine/arginine-rich splicing factor 7	-2.60984	4.82419	-13.4099	6.27264e-05	0.00349557	0.202209	5.56555	4.18159	0.149459	0.136201	5.52672	5.78874	5.40121	5.48197	5.6291	4.23794	4.28057	4.02625	38.8155	33.2104	29.0224	48.4358	71.2795	13.7309	26.6742	19.6302
104923	NM_134052	Adi1	acireductone dioxygenase 1	2.37623	4.81817	5.25195	0.00239804	0.0256308	0.509572	4.23411	5.48279	0.474559	0.185629	4.72764	3.55173	4.17105	4.63927	4.08087	5.64689	5.52016	5.28132	22.716	7.13194	11.8581	27.1598	23.2019	38.7241	63.8067	51.8147
12226	NM_007569	Btg1	B cell translocation gene 1, anti-proliferative	3.91193	4.81476	11.3958	0.000949131	0.0158254	0.321887	3.93033	5.89821	0.188093	0.261214	4.19252	4.0682	3.78773	3.78964	3.81357	6.18986	5.81901	5.68576	15.8183	10.3869	9.16648	14.6103	19.0259	55.4063	77.121	69.9042
14004	NM_024166	Chchd2	coiled-coil-helix-coiled-coil-helix domain containing 2	-2.5587	4.808	-8.04356	0.00332125	0.0314028	0.312485	5.53323	4.17782	0.176504	0.257864	5.66182	5.66865	5.29192	5.64689	5.39689	4.14272	4.45144	3.93931	43.5915	31.3056	27.5449	56.7587	60.5885	12.8207	30.1984	18.1464
54411	NM_018794	Atp6ap1	ATPase, H+ transporting, lysosomal accessory protein 1	2.23966	4.78728	5.04974	0.0252605	0.103515	0.410539	4.24085	5.40413	0.152794	0.381046	4.12504	4.45827	4.31853	4.22395	4.07843	5.78874	5.02675	5.39689	15.0695	13.7148	13.1921	20.1445	23.137	43.9394	45.759	55.8702
22177	NM_011662	Tyrobp	TYRO protein tyrosine kinase binding protein	5.13829	4.75958	5.40282	0.00349493	0.0324216	0.959934	3.72319	6.08448	0.933328	0.224437	2.87354	2.55079	4.26781	4.46189	4.46189	5.92677	5.98523	6.34143	5.75753	3.14387	12.6716	23.7198	31.0547	47.5977	86.4191	110.828
109154	NM_175403	Mlec	malectin	2.29575	4.74003	3.95597	0.0089752	0.054317	0.609439	4.1783	5.37727	0.489506	0.363042	3.74973	3.55341	4.47547	4.62714	4.48577	5.76936	5.30968	5.05277	11.4219	7.149	14.6134	26.8089	31.5099	43.226	55.2673	44.1799
109672	NM_025797	Cyb5	cytochrome b-5	7.57107	4.73038	10.3192	6.46304e-05	0.00350788	0.602859	3.49039	6.41088	0.554853	0.235749	3.63585	2.64825	4.10781	3.28842	3.77161	6.29238	6.2579	6.68238	10.4318	3.44096	11.3477	10.1995	18.5001	59.4371	106.784	148.71
210293	NM_175291,NM_001285927	Dock10	dedicator of cytokinesis 10	3.00234	4.72976	7.18931	0.012913	0.0680313	0.390445	4.00274	5.58883	0.126803	0.369281	3.94127	4.14889	4.12752	3.86908	3.92696	5.98523	5.52672	5.25454	13.184	10.9539	11.4907	15.5538	20.905	49.6077	64.3644	51.4271
56338	NM_023719,NM_001009935	Txnip	thioredoxin interacting protein	7.45977	4.72848	11.2092	9.0875e-05	0.00420588	0.51264	3.49612	6.39525	0.394081	0.327872	3.44612	3.42112	4.17399	3.20058	3.23878	6.68238	6.46539	6.03798	9.0737	6.47017	11.8912	9.44429	12.3719	77.4702	123.726	87.3069
22166	NM_011660	Txn1	thioredoxin 1	-2.47062	4.72561	-8.28804	0.00300381	0.0292548	0.292059	5.42287	4.118	0.165344	0.240748	5.29726	5.59078	5.22396	5.41886	5.5835	4.00207	4.39478	3.95714	32.7797	30.3351	25.9576	46.769	68.7453	11.5538	29.1311	18.3452
50527	NM_015774	Ero1l	ERO1-like (S. cerevisiae)	13.1162	4.72181	15.8374	5.39163e-06	0.000921085	0.478133	3.21708	6.93035	0.39904	0.263396	2.9097	2.91013	2.99417	3.48069	3.79071	6.69852	6.87577	7.21676	5.92957	4.26656	5.16526	11.6907	18.651	78.0179	173.697	208.617
20823	NM_001110145,NM_009278	Ssb	Sjogren syndrome antigen B	-2.30802	4.7058	-6.32631	0.000910599	0.0154802	0.407416	5.34764	4.14099	0.376986	0.154497	5.56713	5.90249	5.00356	5.10519	5.15985	4.12357	4.30346	3.99594	39.3593	35.8054	21.1867	37.1524	50.5992	12.6684	27.089	19.0539
19384	NM_009391	Ran	RAN, member RAS oncogene family	-2.71177	4.70435	-12.8934	0.000123622	0.00495488	0.247409	5.47869	4.03946	0.244081	0.0404438	5.40121	5.13429	5.7252	5.42936	5.70338	4.02272	4.08558	4.01007	35.0489	21.719	36.154	47.037	75.04	11.6725	22.7534	19.3131
50887	NM_016710	Hmgn5	high-mobility group nucleosome binding domain 5	-3.31785	4.69368	-4.44681	0.026003	0.10512	0.706458	5.63787	3.90762	0.334998	0.621981	5.81901	6.05978	5.15985	5.60496	5.54576	4.61209	3.67641	3.43436	48.6175	40.8947	24.5121	53.4812	67.5981	17.9358	16.3355	11.8472
20229	NM_001291865,NM_009121	Sat1	diamine acetyltransferase 1 isoform 2	3.748	4.69234	6.14727	0.0143011	0.0717189	0.556487	3.83509	5.74121	0.23042	0.506542	3.60226	3.84113	4.10926	3.60912	4.01368	5.72026	5.24547	6.2579	10.1566	8.86076	11.3517	12.6987	22.1029	40.2105	53.05	98.9232
20422	NM_009169	Shfm1	split hand/foot malformation (ectrodactyly) type 1	-2.0425	4.68411	-4.09585	0.0420418	0.142514	0.446433	5.22753	4.19719	0.153801	0.419104	5.0505	5.35147	5.10141	5.40645	5.22781	3.92182	4.67952	3.99024	29.1254	25.1505	22.7288	46.7063	53.2191	10.9717	36.2314	18.9698
214084	NM_172523	Slc18a2	solute carrier family 18 (vesicular monoamine), member 2	26.6086	4.67709	17.1678	2.6905e-06	0.000609515	0.568395	2.87498	7.6088	0.487283	0.292623	3.25086	3.18744	3.24611	2.26814	2.42236	7.88668	7.63634	7.30339	7.8003	5.33915	6.24043	4.58872	6.49959	172.012	292.172	214.073
68713	NM_001112715,NM_026820	Ifitm1	interferon induced transmembrane protein 1	31.6217	4.67533	12.2006	0.000525383	0.0111098	0.768677	2.80631	7.78915	0.475567	0.603905	2.48396	2.20529	2.9935	2.91602	3.43276	8.0002	8.25921	7.10804	4.12155	2.31822	5.16462	7.6253	14.521	180.46	459.681	185.127
13010	NM_009976	Cst3	cystatin C	4.1342	4.66023	4.80401	0.00597579	0.042901	0.938508	3.74756	5.79517	0.916222	0.20331	2.84905	2.66206	4.59967	4.26089	4.36612	5.561	5.89772	5.92677	5.63412	3.48414	16.1673	20.6621	28.6734	37.1533	79.5059	82.8264
17064	NM_010740	Cd93	CD93 antigen	2.9077	4.65569	13.5391	7.36125e-05	0.00372386	0.25078	3.94899	5.48887	0.245374	0.0517903	3.67191	3.7935	4.23835	4.17208	3.86908	5.47638	5.54576	5.44446	10.6846	8.5563	12.4325	19.5615	19.8879	34.877	64.6401	57.3363
20643	NM_009227	Snrpe	small nuclear ribonucleoprotein E	-3.32457	4.64768	-6.38516	0.00396239	0.0346438	0.514553	5.59437	3.8612	0.330646	0.394256	6.04627	5.76936	5.41886	5.55549	5.18186	3.5897	4.31342	3.68048	54.7511	32.6823	29.1621	51.9939	51.109	8.65612	27.3656	14.4117
20163	NM_009105	Rsu1	Ras suppressor protein 1	2.8551	4.62451	4.68085	0.00374154	0.0333296	0.687266	3.92925	5.44279	0.629828	0.275047	3.48393	3.11676	4.12158	4.71065	4.21332	5.24547	5.75697	5.32593	9.2819	5.03851	11.4386	28.8683	26.0973	28.9832	74.9563	53.3734
67759	NM_026362	Plgrkt	plasminogen receptor, C-terminal lysine transmembrane protein	2.96606	4.62253	5.08879	0.00478972	0.0379499	0.602035	3.90431	5.47286	0.439935	0.410978	4.30187	4.29901	3.90621	3.23799	3.77649	5.87142	5.49667	5.0505	17.0124	12.0604	9.8589	9.76195	18.54	45.4701	62.7021	44.163
17345	NM_001081117	Mki67	antigen identified by monoclonal antibody Ki 67	-6.95149	4.62185	-6.95644	0.0183405	0.0842904	0.700342	6.22751	3.43018	0.115949	0.690677	6.31706	6.38003	6.11579	6.18986	6.1348	3.77161	3.88365	2.63529	68.3665	48.3681	49.2691	85.5039	106.682	9.90942	19.4377	6.25984
66109	NM_025359	Tspan13	tetraspanin 13	6.26087	4.6139	12.2584	3.40863e-05	0.00251924	0.464126	3.4767	6.12306	0.434737	0.162532	3.5556	3.621	4.08087	2.959	3.16703	5.94019	6.17797	6.25103	9.78127	7.56125	11.0867	7.88742	11.7896	47.9498	101.131	98.6127
12508	NM_007651	Cd53	CD53 antigen	2.40033	4.61349	4.14256	0.0360852	0.130624	0.546984	4.02491	5.28814	0.224868	0.498623	4.03643	4.05081	3.67191	4.29901	4.06639	4.7202	5.65402	5.4902	14.0873	10.2631	8.51124	21.2894	22.9947	19.5746	71.1034	59.2345
12359	NM_009804	Cat	catalase	3.5154	4.59458	5.59594	0.0199545	0.0888659	0.577778	3.77637	5.59006	0.216155	0.535821	3.72643	4.12636	3.54608	3.68477	3.79822	5.06362	5.57177	6.1348	11.2058	10.7477	7.75892	13.5077	18.7736	25.0545	65.9585	92.2544
20619	NM_001177792,NM_001177793,NM_009222	Snap23	synaptosomal-associated protein 23	4.31139	4.59166	12.4019	1.78811e-05	0.00171327	0.350255	3.65702	5.76517	0.299965	0.180829	3.98765	3.60831	3.18038	3.78668	3.72206	5.62333	5.96879	5.70338	13.5952	7.49462	5.98235	14.5809	17.9246	38.3443	86.392	70.8293
15254	NM_008248	Hint1	histidine triad nucleotide binding protein 1	-3.37133	4.58744	-5.30091	0.016491	0.078687	0.601152	5.54711	3.79379	0.288017	0.527664	5.05598	5.7252	5.70338	5.52016	5.73081	3.27088	3.78442	4.32608	29.1935	32.2412	35.6985	50.2862	77.5151	6.89645	17.9698	24.624
56086	NM_023871,NM_001204875	Set	SET nuclear oncogene	-3.8535	4.57196	-8.90601	0.000970748	0.0159393	0.417196	5.64745	3.70128	0.277469	0.311551	5.59982	6.06552	5.28674	5.62333	5.66182	3.65996	4.03143	3.41245	40.8841	40.9407	27.4591	55.4842	72.6949	9.12653	21.6108	11.6614
22433	NM_013842,NM_001271730	Xbp1	X-box binding protein 1	2.95538	4.56055	5.40429	0.001671	0.0210308	0.605515	3.84538	5.40873	0.537593	0.278644	3.52111	3.18595	3.74165	4.47278	4.30542	5.68216	5.12515	5.41886	9.57795	5.33134	8.84678	24.054	27.5015	39.455	49.1859	56.7733
71929	NM_133739	Tmem123	transmembrane protein 123	2.48905	4.54677	3.65727	0.0475909	0.153701	0.645243	3.9363	5.2519	0.265241	0.588206	4.28057	4.12357	3.81647	3.61063	3.85029	4.62714	5.79502	5.33355	16.758	10.7269	9.30968	12.7091	19.6474	18.2303	76.3908	53.7492
19735	NM_009061	Rgs2	regulator of G-protein signaling 2	2.26844	4.54361	3.3129	0.049159	0.15628	0.651639	3.99101	5.17271	0.327624	0.56329	4.12244	4.37026	4.16751	3.66965	3.6252	4.95491	4.75085	5.81239	15.0249	12.8703	11.8289	13.3883	16.6069	23.0016	38.1388	76.1997
76936	NM_001109913,NM_029804	Hnrnpm	heterogeneous nuclear ribonucleoprotein M	-2.3483	4.52239	-15.8888	3.83127e-05	0.00262669	0.15101	5.17993	3.94831	0.109297	0.104203	5.14255	5.3011	5.08204	5.08204	5.29192	4.05415	3.94496	3.84582	30.1975	24.4014	22.3672	36.8587	55.3505	12.0437	20.2135	16.4644
67568	NM_026242	Mrfap1	Morf4 family associated protein 1	-2.28675	4.52072	-5.51011	0.00636368	0.0445372	0.411122	5.15658	3.96328	0.26608	0.313405	5.3926	5.42936	4.77979	5.12515	5.05598	3.69335	4.30699	3.88949	34.8489	27.162	18.4195	37.5434	47.4085	9.38199	27.1315	17.2379
15382	NR_104427,NM_010447,NM_001039129	Hnrnpa1	heterogeneous nuclear ribonucleoprotein A1	-2.90246	4.51747	-10.9221	3.65264e-05	0.00255464	0.29039	5.35103	3.81375	0.249477	0.148619	5.38863	5.16762	5.67588	5.47638	5.04663	3.77834	3.68604	3.97688	34.8353	21.9964	34.4163	48.3251	47.2064	9.9533	16.4667	18.6487
16822	NM_010696	Lcp2	lymphocyte cytosolic protein 2	9.00315	4.5148	9.64914	0.00239386	0.0256123	0.604748	3.1998	6.37023	0.323429	0.510993	3.08761	2.70965	3.22987	3.46408	3.50778	6.95358	6.15529	6.00181	6.88569	3.63445	6.17179	11.5537	15.3025	89.9828	100.399	86.091
65973	NM_023066,NM_001290367,NM_001177856,NM_001177855,NM_001177854,NM_001177849,NM_001177851,NM_001177850,NM_001177853,NM_001177852,NM_133723	Asph	aspartyl/asparaginyl beta-hydroxylase isoform 11 precursor	4.98495	4.50411	7.64784	0.000413951	0.00982083	0.652431	3.49199	5.80957	0.612722	0.224138	4.10781	3.57925	3.94809	3.25518	2.56962	5.99629	5.561	5.87142	14.9189	7.30743	10.1007	9.8942	7.27272	49.6772	65.218	79.8115
15526	NM_010481	Hspa9	heat shock protein 9	-2.17429	4.5021	-5.07446	0.00868695	0.0534663	0.418494	5.0971	3.97656	0.268569	0.320948	5.43773	5.33355	4.96569	4.8767	4.87185	3.621	4.06381	4.24485	36.3481	25.1033	20.7819	32.1637	41.443	8.90221	22.22	23.0428
20737	NM_009259,NM_001037810,NR_110337	Spn	sialophorin	2.69099	4.49466	7.42274	0.00124517	0.0179975	0.37283	3.83696	5.2651	0.264332	0.262927	3.8639	3.42933	4.16925	3.88365	3.83868	5.49667	4.97928	5.31935	12.3761	6.51885	11.8363	15.7433	19.4466	36.0094	44.622	52.7639
66471	NM_001253758,NM_001253757,NM_023210	Anp32e	acidic (leucine-rich) nuclear phosphoprotein 32 family, member E	-3.01413	4.48183	-12.8784	0.000116441	0.00475854	0.239826	5.34781	3.75607	0.170935	0.168219	5.28674	5.42306	5.16445	5.25985	5.60496	3.78773	3.90621	3.57427	32.2509	27.134	24.6637	42.1475	70.1202	9.9937	19.6843	13.3088
55989	NM_018868	Nop58	NOP58 ribonucleoprotein	-4.64767	4.47756	-6.56606	0.000762229	0.0137188	0.68341	5.72093	3.50442	0.559437	0.392531	6.42784	6.21012	5.3926	5.16762	5.40645	3.40489	3.93713	3.17123	71.8212	43.8661	28.8873	39.2269	60.9686	7.51623	20.1205	9.55862
14062	NM_010169	F2r	coagulation factor II (thrombin) receptor	12.2595	4.45238	21.22	7.14468e-07	0.000286364	0.354994	2.99752	6.61335	0.311911	0.169507	3.03278	3.05444	3.45894	2.62449	2.81695	6.54375	6.48972	6.80658	6.56786	4.81293	7.2203	6.07378	8.886	71.0147	127.098	157.773
66212	NM_024171	Sec61b	Sec61 beta subunit	-2.06344	4.4338	-6.9296	0.000623338	0.0122452	0.323494	4.98701	3.94196	0.301737	0.116635	5.36248	5.20315	4.92971	4.84324	4.59646	4.04305	3.96847	3.81435	34.1924	22.6893	20.3482	31.6478	34.0422	11.9012	20.645	16.1056
192662	NM_133796	Arhgdia	Rho GDP dissociation inhibitor (GDI) alpha	2.01377	4.41831	3.41819	0.01928	0.0869395	0.645387	3.94212	4.95202	0.621807	0.172862	3.63982	2.99417	4.27215	4.51236	4.29211	5.07153	4.75381	5.03071	10.4519	4.55459	12.7039	24.9513	27.2809	25.1514	38.2432	43.7444
26441	NM_011966	Psma4	proteasome (prosome, macropain) subunit, alpha type 4	-2.15469	4.41457	-4.42152	0.00465958	0.037384	0.513724	5.00291	3.89542	0.435024	0.273252	5.48197	5.27183	4.33088	4.94683	4.98302	3.82455	4.19713	3.66459	37.8369	23.8227	13.264	33.6943	45.2702	10.3059	24.6663	14.2684
67155	NM_011416,NM_026003	Smarca2	SWI/SNF related, matrix associated, actin dependent regulator of chromatin, subfamily a, member 2	2.21654	4.4132	4.56677	0.0413584	0.141167	0.438523	3.87624	5.02455	0.0809805	0.430981	3.9827	3.93683	3.82455	3.78773	3.84938	5.51442	4.70368	4.85554	13.5427	9.45624	9.33737	14.6025	19.6363	36.3094	36.5895	37.7754
66141	NM_025378	Ifitm3	interferon induced transmembrane protein 3	-3.04891	4.39708	-2.73056	0.0341685	0.126445	1.22812	5.27415	3.66586	1.08112	0.582633	4.35484	3.88097	6.23699	6.10922	5.78874	3.64021	4.26089	3.09647	17.5786	9.1199	54.0954	79.1654	79.7819	9.05103	26.2888	9.08202
22778	NM_009578,NM_001301866,NM_001301865,NM_001025597,NM_001301863,NM_001301868	Ikzf1	DNA-binding protein Ikaros isoform c	-2.17146	4.39476	-4.79631	0.0251826	0.103402	0.419105	4.98954	3.87088	0.176449	0.380151	5.17276	5.15029	4.78989	5.00356	4.83121	3.43276	4.11349	4.06639	30.6915	21.7819	18.4971	35.3333	39.9693	7.65592	23.2145	20.073
19352	NR_028097,NR_028096,NR_028095,NM_001163479,NR_028098,NR_028094,NM_011231,NM_001163478	Rabggtb	RAB geranylgeranyl transferase, b subunit	-2.93233	4.38874	-6.876	0.00118722	0.0175738	0.443342	5.23285	3.6808	0.330548	0.29545	5.66865	5.41886	5.25136	4.85279	4.97258	4.01258	3.44612	3.5837	43.6814	27.0484	26.5613	31.7562	44.8362	11.6063	13.5067	13.4387
17082	NM_001294171,NM_010743,NM_001025602	Il1rl1	interleukin-1 receptor-like 1 isoform b precursor	76.7	4.38838	26.8978	1.76703e-07	0.000181625	0.486304	2.26001	8.52116	0.429937	0.227258	2.70946	2.70056	2.05708	2.09822	1.73471	8.77391	8.4559	8.33367	4.97016	3.60147	2.58809	3.91793	3.51046	353.243	523.211	482.586
13011	NM_009977	Cst7	cystatin F (leukocystatin)	5.14402	4.37775	5.0223	0.00240896	0.0256879	0.975253	3.35292	5.71582	0.847146	0.48318	2.28242	2.80662	3.32992	4.37435	3.97128	5.23043	6.19676	5.72026	3.41982	3.92104	6.636	22.428	21.4675	28.6546	102.111	71.1171
67678	NM_026309	Lsm3	LSM3 homolog, U6 small nuclear RNA associated (S. cerevisiae)	-2.14328	4.37531	-5.65762	0.00133029	0.0186661	0.407636	4.95964	3.85982	0.36331	0.184858	4.85279	5.00356	5.13429	4.41496	5.3926	3.69599	3.82324	4.06023	24.6762	19.4455	23.6343	23.0611	60.5657	9.40849	18.5365	20.0339
15452	NM_013556	Hprt	hypoxanthine guanine phosphoribosyl transferase	-2.82245	4.36536	-6.3588	0.0012666	0.0181308	0.468015	5.17753	3.68058	0.363244	0.295113	5.26169	5.77625	4.88321	4.97533	4.99118	3.3967	3.98577	3.65927	31.7871	32.8311	19.7035	34.523	45.4381	7.45745	20.8864	14.2398
16785	NM_011029	Rpsa	ribosomal protein SA	-2.49501	4.36158	-4.34876	0.0110382	0.061447	0.584328	5.07068	3.75164	0.404472	0.421713	4.83121	4.55168	5.62333	5.19688	5.15029	3.59667	3.42933	4.22891	24.2792	14.4203	32.8632	39.89	50.2006	8.67654	13.3009	22.7514
100043636	NR_015519	AI662270	expressed sequence AI662270	-2.37294	4.35596	-3.95266	0.0494193	0.15663	0.555309	5.02367	3.777	0.157592	0.532478	5.15284	5.11667	4.84786	4.85554	5.14545	3.1914	4.23209	3.90751	30.5674	21.4862	19.3783	31.7583	50.1622	6.43324	25.3281	17.5576
223255	NM_145465	Stk24	serine/threonine kinase 24	-2.08728	4.34656	-8.10493	0.00023493	0.00707575	0.266402	4.90966	3.84804	0.220787	0.149074	5.05902	5.22396	4.7202	4.75823	4.7869	3.67734	3.95263	3.91414	29.2365	23.0586	17.429	29.8893	38.4484	9.23095	20.3571	17.646
18749	NM_001164198,NM_001164199,NM_001164200,NM_011100	Prkacb	protein kinase, cAMP dependent, catalytic, beta	4.98146	4.33405	10.0965	0.00397152	0.0346438	0.412968	3.32788	5.64445	0.177566	0.372844	3.6252	3.2617	3.16198	3.33821	3.2523	5.57739	6.04627	5.30968	10.3074	5.64115	5.84371	10.586	12.5235	37.3309	91.6164	52.5363
19047	NM_013636	Ppp1cc	protein phosphatase 1, catalytic subunit, gamma isoform	-2.38798	4.32503	-7.42906	0.00885046	0.0540625	0.303718	4.99826	3.74247	0.127703	0.275566	4.85554	5.06362	5.07543	4.86676	5.12996	3.61454	4.05875	3.55413	24.7054	20.4583	22.3402	32.0528	49.8651	8.83818	22.1556	13.1405
24061	NM_019710	Smc1a	structural maintenance of chromosomes 1A	-3.35014	4.31835	-10.1715	0.00150762	0.0201372	0.318692	5.27764	3.53342	0.182672	0.261142	5.03071	5.4536	5.37685	5.13843	5.38863	3.83472	3.3932	3.37235	28.6024	27.7529	28.8006	37.8923	60.0522	10.4093	12.9591	11.2887
66151	NM_001170911,NM_025385	Prr13	proline rich 13	4.15413	4.31766	9.16351	0.000241534	0.00716036	0.444428	3.41091	5.46546	0.341711	0.284165	3.90037	3.45004	3.52252	3.15632	3.02531	5.77625	5.40121	5.21892	12.7285	6.5994	7.63398	9.17742	10.526	43.5567	59.6606	50.1241
433375	NM_011804	Creg1	cellular repressor of E1A-stimulated genes 1	5.95459	4.30215	8.34729	0.00523758	0.0402513	0.559634	3.20353	5.77753	0.264224	0.493332	3.22243	3.25759	3.27088	3.49505	2.77172	5.76245	5.29192	6.27823	7.61157	5.6256	6.3428	11.7502	8.58161	42.7442	54.4473	100.637
16647	NM_010655	Kpna2	karyopherin (importin) alpha 2	-2.24084	4.29758	-7.14833	0.000652765	0.0124816	0.325255	4.91883	3.75479	0.256125	0.200476	4.72383	4.73583	4.76055	5.29192	5.08204	3.66207	3.98485	3.61747	22.6463	16.3121	18.0988	43.3343	48.352	9.1415	20.8614	13.7682
12444	NM_009829	Ccnd2	cyclin D2	3.09904	4.28557	15.2644	0.00247984	0.0261944	0.188921	3.54664	5.17846	0.0592882	0.179377	3.6035	3.46527	3.60559	3.52111	3.53772	5.3011	5.26169	4.97258	10.1598	6.64054	8.08082	11.9154	15.6304	30.5353	53.8891	42.0138
66870	NM_025814,NM_001113566,NM_001113565,NM_001113564	Serbp1	serpine1 mRNA binding protein 1	-2.49327	4.28088	-7.93393	0.00498706	0.0389804	0.303764	4.99033	3.67229	0.153935	0.261872	5.00699	5.05277	4.75691	4.95744	5.17753	3.40274	3.92574	3.68839	27.7056	20.1894	18.0887	33.976	51.007	7.50152	19.9229	14.4726
52898	NM_173742	Rnasek	ribonuclease, RNase K	2.37591	4.27478	10.2293	0.00025055	0.00735489	0.238199	3.69588	4.94436	0.173565	0.163137	3.69803	3.94936	3.46408	3.65059	3.71732	4.79229	5.11667	4.92411	10.924	9.53091	7.24012	13.1479	17.8494	20.4791	48.9763	40.4837
70099	NM_133786	Smc4	structural maintenance of chromosomes 4	-3.80537	4.2594	-6.13606	0.0118979	0.0645434	0.569638	5.33114	3.40311	0.265971	0.503733	5.46034	5.68216	5.00044	5.15029	5.36248	3.80323	3.56866	2.83743	37.4058	31.4725	21.1054	38.3435	58.2788	10.0918	14.9814	7.37578
18718	NM_008845	Pip4k2a	phosphatidylinositol-5-phosphate 4-kinase, type II, alpha	2.3991	4.24812	8.35008	0.00123847	0.017975	0.28864	3.66352	4.92601	0.191917	0.215594	3.4205	3.91307	3.78302	3.55708	3.64391	5.17276	4.83121	4.77406	8.86052	9.33944	9.1442	12.2368	16.82	27.3853	40.3736	35.0355
22352	NM_011701	Vim	vimentin	-2.48682	4.24796	-4.49729	0.0164062	0.0783903	0.545826	4.95565	3.64134	0.322902	0.440068	4.6714	4.59855	4.95491	5.31283	5.24054	3.749	4.01759	3.15743	21.5678	14.8642	20.6964	44.1274	53.692	9.71415	21.3231	9.46336
17079	NM_008533	Cd180	CD180 antigen	3.5772	4.22589	5.92294	0.00633366	0.0443569	0.583024	3.40533	5.24416	0.356238	0.461532	3.03307	3.10823	3.91618	3.54477	3.42442	5.53829	4.71222	5.48197	6.57025	5.0176	9.91105	12.1403	14.3734	36.5779	36.6698	59.2095
64214	NM_022881	Rgs18	regulator of G-protein signaling 18	4.63306	4.22351	16.0725	0.000252672	0.00738825	0.25776	3.25994	5.4719	0.155069	0.205897	3.2746	3.26775	3.48287	3.22695	3.04752	5.59078	5.59078	5.23415	7.92518	5.66579	7.36401	9.64223	10.7224	37.8305	66.8034	51.073
22333	NM_011694	Vdac1	voltage-dependent anion channel 1	-2.86388	4.2225	-4.28887	0.0391736	0.137174	0.62673	5.04916	3.53119	0.206056	0.591888	4.91147	5.36248	4.83596	5.01074	5.12515	3.80864	3.93338	2.85154	25.8127	25.694	19.2785	35.5193	49.8649	10.1361	20.0305	7.47797
22234	NM_011673	Ugcg	UDP-glucose ceramide glucosyltransferase	-2.44754	4.21765	-3.69869	0.0155462	0.0757043	0.684354	4.91245	3.62112	0.506607	0.460098	5.49667	5.26716	4.95744	4.61209	4.22891	3.28688	4.14588	3.4306	37.9608	23.74	20.7559	26.5546	26.2754	6.96286	23.8825	11.8197
14630	NM_008129	Gclm	glutamate-cysteine ligase, modifier subunit	4.00568	4.21492	5.40884	0.0270326	0.10781	0.64987	3.33114	5.33318	0.168169	0.627734	3.05223	3.33885	3.33784	3.45218	3.47458	4.86402	5.08926	6.04627	6.67413	6.02578	6.68373	11.4373	15.0188	21.5339	47.8891	87.7121
13136	NM_010016	Cd55	CD55 antigen	14.5084	4.20222	16.6662	1.66388e-05	0.00165136	0.506179	2.69458	6.5534	0.488344	0.133183	3.07487	3.15277	2.82823	1.97507	2.44198	6.58235	6.66972	6.40812	6.80879	5.18713	4.59311	3.5223	6.59067	74.277	137.194	114.405
101214	NM_198102	Tra2a	transformer 2 alpha homolog (Drosophila)	-3.19505	4.19585	-5.68981	0.0114759	0.0631086	0.540537	5.11662	3.44078	0.282537	0.460818	5.14545	5.54576	5.14255	4.78366	4.96569	3.96847	3.11768	3.23621	30.3665	29.5934	23.9686	30.5904	44.5465	11.3614	10.2389	10.0602
68512	NM_001134646,NM_001099675	Tomm5	translocase of outer mitochondrial membrane 5 homolog (yeast)	-2.56191	4.18237	-20.255	1.29054e-06	0.000448291	0.142164	4.91568	3.55845	0.129816	0.057952	5.09671	4.97258	4.76467	4.82314	4.92127	3.56866	3.49608	3.61063	29.6789	18.9773	18.1304	31.1689	42.9832	8.52481	14.0094	13.725
13006	NM_007790	Smc3	structural maintenance of chromosomes 3	-2.04074	4.1821	-4.94165	0.0172655	0.0811562	0.381572	4.72819	3.69909	0.196807	0.3269	4.75085	5.03071	4.74654	4.51428	4.59855	3.95186	3.81549	3.32992	23.0775	19.8312	17.8689	24.9783	34.054	11.2498	18.4732	10.9452
20641	NM_009226	Snrpd1	small nuclear ribonucleoprotein D1	-4.17769	4.18071	-5.80333	0.00696484	0.0471433	0.666569	5.3374	3.27469	0.404084	0.530123	5.59078	5.86426	5.23043	4.80937	5.19216	2.81996	3.14718	3.85695	40.0062	35.0251	26.0679	30.8878	51.4483	4.79851	10.4995	16.5999
56792	NM_019992	Stap1	signal transducing adaptor family member 1	2.53299	4.17303	5.90424	0.0105394	0.0599741	0.416435	3.55612	4.89696	0.216206	0.355911	3.55872	3.84711	3.23799	3.54851	3.58829	4.97533	5.20716	4.5084	9.80836	8.8884	6.21289	12.1798	16.2275	23.563	51.6076	28.8105
11637	NM_001033966,NM_016895	Ak2	adenylate kinase 2	-2.32328	4.16475	-5.21527	0.0025546	0.0264364	0.500766	4.81699	3.60082	0.468051	0.17803	4.35134	4.26781	5.23822	5.15985	5.06774	3.62221	3.76719	3.41307	17.5522	11.8281	26.2699	39.0033	47.8479	8.90719	17.6367	11.6734
56403	NM_001284328,NM_019666,NM_019796	Syncrip	synaptotagmin binding, cytoplasmic RNA interacting protein	-2.32002	4.1614	-9.2279	0.000178675	0.00608488	0.263077	4.81252	3.59838	0.207822	0.161307	4.88713	5.02675	4.61973	4.96388	4.56509	3.69076	3.69226	3.41212	25.3516	19.7236	16.308	34.3117	33.1611	9.35947	16.5535	11.6571
26905	NM_012010	Eif2s3x	eukaryotic translation initiation factor 2, subunit 3, structural gene X-linked	-3.68495	4.16094	-4.88656	0.00436051	0.0360935	0.763319	5.2068	3.32516	0.587007	0.487934	5.70338	5.94913	4.89038	4.57964	4.91147	2.79566	3.75665	3.42315	44.7209	37.1426	19.8652	25.9764	42.6498	4.70521	17.5122	11.7794
107569	NM_001252374,NM_026004	Nt5c3	5'-nucleotidase, cytosolic III	2.35864	4.15842	3.54684	0.0130046	0.0684026	0.742805	3.58525	4.82321	0.682444	0.293309	4.53432	3.92182	3.53772	3.16645	2.76595	4.55168	4.78366	5.13429	19.6404	9.39273	7.72095	9.24562	8.56184	17.1974	39.3011	47.1036
11737	NM_009672	Anp32a	acidic (leucine-rich) nuclear phosphoprotein 32 family, member A	-2.13611	4.15354	-9.94521	0.000590517	0.0119029	0.210667	4.73696	3.64198	0.141537	0.156038	4.96569	4.73884	4.57809	4.7011	4.7011	3.76585	3.69335	3.46673	26.6497	16.3597	15.9855	28.5848	36.4484	9.86334	16.5589	12.2392
23880	NM_011815,NM_001278269	Fyb	FYN binding protein	4.05451	4.14914	6.2098	0.00360604	0.0329059	0.621398	3.26049	5.28001	0.414845	0.462644	3.21542	3.49505	3.83945	2.85538	2.89713	5.79502	4.89957	5.14545	7.57346	6.80971	9.39365	7.24356	9.4742	43.9641	42.2093	47.3429
58194	NM_021389,NM_001135728,NM_001135727,NR_110970,NR_110969,NM_001290664,NM_001290661	Sh3kbp1	SH3 domain-containing kinase-binding protein 1 isoform 4	2.79166	4.14691	7.53839	0.00410158	0.0350636	0.364147	3.47196	4.95308	0.204899	0.301031	3.36478	3.5913	3.29668	3.77508	3.33197	5.29726	4.82314	4.73884	8.49951	7.37197	6.45094	14.4545	13.259	30.4201	40.1597	34.2036
229323	NM_173398	Gpr171	G protein-coupled receptor 171	2.56346	4.14632	7.10785	0.00158559	0.0204246	0.424205	3.52251	4.88061	0.419604	0.0623074	3.42835	3.64391	4.18025	3.26205	3.098	4.87185	4.94683	4.82314	8.93099	7.6748	11.9494	9.95294	11.1629	21.5954	43.487	36.5709
73690	NM_028608	Glipr1	GLI pathogenesis-related 1 (glioma)	4.11992	4.14597	5.66914	0.00152549	0.0201471	0.767939	3.2486	5.29122	0.707589	0.298411	2.93825	2.5627	2.72312	4.0407	3.97826	4.94683	5.47323	5.4536	6.04851	3.18699	4.22776	17.7094	21.6714	22.8481	62.3643	57.5747
16211	NM_008379	Kpnb1	karyopherin (importin) beta 1	-2.75538	4.13846	-8.62179	0.000184474	0.00622138	0.343397	4.93367	3.47142	0.281199	0.1971	5.12193	5.30413	4.59646	4.77111	4.87472	3.25759	3.64584	3.51082	29.8412	24.4241	16.1466	30.1567	41.5153	6.82704	15.9425	12.7552
12349	NM_009801	Car2	carbonic anhydrase 2	-15.09	4.13216	-9.71934	0.0101407	0.0585788	0.698734	6.53024	2.61472	0.0579814	0.696325	6.55516	6.50035	6.55516	6.44572	6.5948	1.83076	3.16136	2.85204	78.8474	52.222	72.184	99.9051	141.705	1.9632	10.6817	7.48046
67738	NM_026352	Ppid	peptidylprolyl isomerase D (cyclophilin D)	-3.06462	4.12733	-8.43713	0.00163641	0.0207569	0.361916	5.0135	3.39779	0.228948	0.280296	5.29192	5.23415	4.84146	4.83596	4.86402	3.71327	3.30268	3.17743	32.557	23.1792	19.3048	31.4367	41.3166	9.51897	12.0044	9.60927
19354	NM_009008	Rac2	RAS-related C3 botulinum substrate 2	2.67328	4.12618	5.4974	0.00153693	0.0202091	0.540712	3.47739	4.896	0.48114	0.246727	2.96143	2.99885	3.54969	3.9262	3.9508	4.90438	4.64519	5.13843	6.17169	4.57421	7.77312	16.195	21.1482	22.2236	35.4075	47.2702
16451	NM_146145	Jak1	Janus kinase 1	2.07641	4.12456	8.95894	0.00220724	0.024443	0.218772	3.63105	4.68514	0.125808	0.178979	3.54294	3.68477	3.74069	3.45593	3.73093	4.69444	4.50169	4.85929	9.69469	7.91273	8.84514	11.4821	18.0481	19.1682	31.4898	37.7983
13367	NM_007858	Diap1	diaphanous homolog 1 (Drosophila)	2.92806	4.12428	5.06483	0.0328453	0.123272	0.534859	3.42148	4.97143	0.113225	0.522738	3.33075	3.57108	3.49691	3.29975	3.40892	5.53577	4.5038	4.87472	8.28443	7.28045	7.42857	10.2719	14.183	36.4828	31.572	38.5106
67742	NM_023380	Samsn1	SAM domain, SH3 domain and nuclear localization signals, 1	2.03472	4.11106	5.34497	0.00184267	0.0223025	0.393604	3.63046	4.65529	0.334047	0.208174	3.94405	4.02826	3.41577	3.28133	3.48287	4.41496	4.77111	4.77979	13.2644	10.1192	7.03267	10.1355	15.1149	15.5033	39.1518	35.0701
15937	NM_133662	Ier3	immediate early response 3	16.3829	4.10569	15.4609	0.00019393	0.00638495	0.492966	2.55735	6.59146	0.311339	0.382209	2.38482	2.12113	2.65945	2.69043	2.9309	6.35112	6.39107	7.0322	3.76569	2.14562	4.03541	6.40433	9.72987	61.5808	119.071	170.318
66310	NM_001146222,NM_001146223,NM_001146224,NM_024428	Dpy30	dpy-30 homolog (C. elegans)	-2.00797	4.10402	-4.92105	0.0045729	0.0371717	0.446519	4.63758	3.63184	0.430327	0.119155	4.41932	5.40121	4.4177	4.54052	4.40914	3.76885	3.57427	3.55241	18.2585	26.3916	14.198	25.3153	29.608	9.89038	15.0464	13.1227
97165	NM_008252	Hmgb2	high mobility group box 2	-6.00696	4.09595	-19.0135	3.18259e-05	0.00240332	0.262141	5.5886	3.00196	0.181631	0.189019	5.51749	5.81901	5.33355	5.59078	5.68216	2.79225	3.1592	3.05444	38.6435	34.123	27.7471	53.4285	73.5751	4.69533	10.6713	8.78864
12450	NM_009831	Ccng1	cyclin G1	2.74239	4.09318	9.23795	0.00060654	0.0120931	0.350571	3.42965	4.88508	0.347975	0.0425817	3.83868	3.75741	3.23375	3.04752	3.27088	4.83596	4.90781	4.91147	12.1894	8.35959	6.17802	8.42701	12.6687	21.1107	42.3916	39.6588
69188	NM_026984	Kmt2e	lysine (K)-specific methyltransferase 2E	2.13828	4.05405	4.46035	0.0251804	0.103402	0.447092	3.54272	4.63917	0.215671	0.391634	3.54389	3.21032	3.72357	3.74351	3.49232	5.05598	4.58269	4.27885	9.70565	5.43049	8.75717	14.1457	15.2085	24.9387	33.5647	23.7478
72655	NR_040721	Snhg5	small nucleolar RNA host gene 5	-4.266	4.05212	-13.2206	1.80228e-05	0.00171327	0.320649	5.2315	3.13861	0.262844	0.183655	4.78489	5.41126	5.21892	5.42306	5.31935	3.25287	3.23621	2.92677	23.7128	26.5112	25.9068	46.8081	56.793	6.80771	11.418	7.94436
29875	NM_016721	Iqgap1	IQ motif containing GTPase activating protein 1	2.92504	4.04848	7.49083	0.00161642	0.0206937	0.396502	3.34762	4.89607	0.269363	0.290959	3.00549	3.276	3.21429	3.63881	3.6035	5.17753	4.59646	4.91423	6.42839	5.69664	6.09295	12.9736	16.3678	27.5547	34.0855	39.8923
27384	NM_013778	Akr1c13	aldo-keto reductase family 1, member C13	14.7061	4.04237	12.9605	0.000937621	0.0157342	0.551864	2.54426	6.42261	0.299637	0.463435	3.07788	2.42983	2.37915	2.44682	2.38763	5.89772	6.77529	6.5948	6.82556	2.81865	3.28205	5.28986	6.31802	46.4409	147.971	128.202
52398	NM_001009818	Sept11	septin 11	3.19649	4.03764	6.54886	0.00120371	0.0176674	0.507015	3.28549	4.96198	0.388783	0.325441	3.01196	2.79759	3.30195	3.74165	3.57427	5.27183	4.99118	4.62292	6.44962	3.89877	6.48056	14.1176	16.077	29.8161	44.8276	31.6975
17684	NM_010828	Cited2	Cbp/p300-interacting transactivator, with Glu/Asp-rich carboxy-terminal domain, 2	4.79241	4.03613	17.4649	0.000684989	0.0129507	0.235332	3.06105	5.3218	0.11306	0.206394	3.23763	3.07428	2.94407	2.98317	3.06612	5.16445	5.55549	5.24547	7.71647	4.86821	4.98736	8.03213	10.8825	27.2556	65.1845	51.3185
56743	NM_020044,NM_022964	Lat2	linker for activation of T cells family, member 2	10.8531	4.01732	13.5372	2.26322e-05	0.00196542	0.509408	2.65003	6.09007	0.405488	0.308343	2.3853	3.36299	2.5878	2.47846	2.43561	6.44572	5.92677	5.89772	3.76635	6.14229	3.82903	5.41786	6.53997	66.1985	81.0072	81.7377
23980	NM_018858	Pebp1	phosphatidylethanolamine binding protein 1	-3.12982	4.01195	-3.39603	0.0260632	0.105148	0.93217	4.91854	3.27247	0.640546	0.67723	4.36125	4.13143	5.53829	5.46034	5.10141	2.55219	3.3689	3.89631	17.6434	10.7702	31.5334	48.0627	49.1246	3.85584	12.7217	17.3496
217578	NM_013815	Baz1a	bromodomain adjacent to zinc finger domain 1A	-2.42158	3.98639	-7.26632	0.00121853	0.0177598	0.341575	4.6751	3.39915	0.245814	0.237169	4.65277	4.57964	4.33473	4.97928	4.82907	3.65263	3.18264	3.36217	21.2745	14.7039	13.296	34.7789	39.9008	9.09511	10.9063	11.2138
12469	NM_009840	Cct8	chaperonin containing Tcp1, subunit 8 (theta)	-2.87139	3.96943	-7.78687	0.000244936	0.00721038	0.402993	4.80257	3.28083	0.3458	0.206945	5.23822	5.08204	4.52778	4.7202	4.44462	3.04908	3.44717	3.34622	31.5657	20.7226	15.3742	29.0094	30.5548	5.75881	13.5232	11.1047
19385	NM_011239	Ranbp1	RAN binding protein 1	-3.9575	3.96943	-12.5506	0.000228964	0.00693614	0.30288	5.08388	3.09929	0.204475	0.223442	5.19216	5.07153	4.73884	5.157	5.25985	2.84229	3.24754	3.20804	31.0455	20.6286	17.6738	38.7317	54.0694	4.89185	11.5034	9.85801
237542	NM_001003717,NM_175489	Osbpl8	oxysterol binding protein-like 8	3.39825	3.96776	11.9822	0.00350877	0.0324444	0.262226	3.1823	4.94709	0.0959771	0.24403	3.18547	3.34176	3.14344	3.15385	3.08696	4.7011	4.95105	5.18911	7.3796	6.03802	5.7683	9.17619	11.0703	19.3365	43.656	48.9425
16909	NM_008505,NM_001142335,NM_001142336,NM_001142337	Lmo2	LIM domain only 2	-9.49451	3.95883	-13.9207	0.0003432	0.00912369	0.438698	5.90236	2.65527	0.270325	0.345514	6.23162	5.91882	6.09575	5.65402	5.61159	2.77122	2.92789	2.26669	63.3485	36.4439	48.7157	56.9661	70.2147	4.63266	8.71654	4.50637
67500	NM_026201	Ccar1	cell division cycle and apoptosis regulator 1	-2.06378	3.95764	-5.82466	0.00119065	0.0175747	0.378668	4.51465	3.46936	0.341951	0.162662	4.81291	4.95491	4.23092	4.30991	4.26461	3.65329	3.34445	3.41034	24.0735	18.9179	12.3395	21.3584	26.7993	9.09547	12.4431	11.6309
54519	NM_019456	Apbb1ip	amyloid beta (A4) precursor protein-binding, family B, member 1 interacting protein	-2.55942	3.95398	-7.65957	0.00363806	0.0330246	0.328962	4.68958	3.33376	0.188542	0.26957	4.52363	4.99118	4.71538	4.67952	4.53817	3.45821	3.02445	3.51862	19.4655	19.3392	17.2994	28.0512	32.8466	7.83264	9.46665	12.815
72433	NM_028238	Rab38	RAB38, member of RAS oncogene family	4.74881	3.94973	14.5496	1.11505e-05	0.00138333	0.330452	2.9827	5.23027	0.306634	0.123183	2.95424	3.15837	3.32396	2.97159	2.50537	5.23415	5.35147	5.10519	6.13016	5.21228	6.60152	7.96594	6.90294	28.6992	57.6822	45.8613
12419	NM_007626,NM_001076789,NM_001110216	Cbx5	chromobox 5	-3.8284	3.94727	-7.6816	0.0056996	0.0419756	0.460167	5.03269	3.09594	0.229392	0.398914	5.2758	5.28674	4.81291	4.89957	4.88842	3.08898	3.4983	2.70056	31.9266	24.1177	18.8677	32.7476	41.7018	5.95949	14.0499	6.61363
110454	NM_001271416,NM_001271417,NM_001271418,NM_001271419,NM_001271446,NM_010738	Ly6a	lymphocyte antigen 6 complex, locus A	42.4648	3.94355	15.9172	8.68944e-06	0.00121687	0.682779	2.07751	7.4857	0.547392	0.408103	2.854	2.26863	2.13397	1.69101	1.43993	7.26704	7.95654	7.23353	5.65678	2.444	2.73842	2.72558	2.58318	114.971	398.664	210.091
68194	NM_026610	Ndufb4	NADH dehydrogenase (ubiquinone) 1 beta subcomplex 4	3.01505	3.93216	4.26293	0.00531672	0.0404213	0.780223	3.21585	4.80803	0.689663	0.364846	3.0248	2.21209	3.12023	3.7695	3.95263	5.21892	4.52203	4.68314	6.51337	2.33027	5.66115	14.4137	21.1702	28.5507	32.0778	33.0688
19192	NM_011192	Psme3	proteaseome (prosome, macropain) activator subunit 3 (PA28 gamma, Ki)	-2.07507	3.92569	-6.69329	0.00366604	0.0330745	0.297274	4.48743	3.43427	0.187738	0.230491	4.29421	4.31641	4.48234	4.72764	4.61655	3.19244	3.65143	3.45894	16.9104	12.2788	14.7047	29.1337	34.4859	6.45124	16.0149	12.1512
75320	NM_029250	Etnk1	ethanolamine kinase 1	2.28477	3.91349	8.71957	0.000400634	0.00968484	0.268702	3.36259	4.55464	0.200823	0.178524	3.45894	3.61747	3.41791	3.18547	3.13315	4.58604	4.71538	4.3625	9.15232	7.52759	7.04836	9.3454	11.4908	17.6059	36.8353	25.4145
15182	NM_008229	Hdac2	histone deacetylase 2	-3.07269	3.9131	-10.604	4.3901e-05	0.00285933	0.314628	4.80576	3.18626	0.269334	0.162635	5.16762	5.01074	4.54052	4.62881	4.6811	3.00434	3.23684	3.31759	30.6688	19.6323	15.4883	26.8172	36.0177	5.59567	11.4216	10.8818
14126	NM_001276330,NM_001276329,NM_001276328,NM_013516	Ms4a2	membrane-spanning 4-domains, subfamily A, member 2	66.4839	3.91133	34.9087	4.50198e-08	0.000106831	0.356195	1.91865	7.97358	0.302572	0.18795	2.27812	2.01534	2.08747	1.56238	1.64994	8.18089	7.92554	7.81432	3.40249	1.93618	2.65338	2.40811	3.24216	225.976	384.785	312.365
56431	NM_019771	Dstn	destrin	-2.57924	3.90436	-4.92624	0.00319088	0.0306472	0.594022	4.64721	3.28026	0.551977	0.219507	4.28421	4.61973	3.95879	5.06362	5.30968	3.51457	3.24682	3.07939	16.803	15.092	10.193	36.5305	56.2992	8.24303	11.4976	8.96224
12394	NM_001111021,NM_001111022,NM_001111023,NM_009821	Runx1	runt related transcription factor 1	2.7485	3.89665	6.76676	0.00526551	0.0404213	0.400758	3.23499	4.69363	0.230264	0.328002	3.58829	3.12865	3.15339	2.98554	3.31908	4.74252	4.99445	4.34393	10.0394	5.08286	5.81685	8.04104	13.124	19.9666	44.9338	24.9158
13211	NM_007842	Dhx9	DEAH (Asp-Glu-Ala-His) box polypeptide 9	-2.26468	3.89193	-4.91405	0.0200478	0.0892049	0.436075	4.526	3.34669	0.208447	0.38303	4.66381	4.82053	4.41932	4.40586	4.32047	3.77081	3.24327	3.02599	21.3908	17.2829	14.2115	22.8962	27.8654	9.90054	11.472	8.61748
17246	NM_001288586,NM_010786	Mdm2	E3 ubiquitin-protein ligase Mdm2	2.20294	3.87723	4.24557	0.0384566	0.135553	0.476815	3.34914	4.48857	0.167828	0.446303	3.08408	3.43716	3.36343	3.53351	3.32753	4.48701	4.04305	4.93566	6.87448	6.55565	6.80251	12.0537	13.2125	16.4037	21.9232	40.7999
245688	NM_009031	Rbbp7	retinoblastoma binding protein 7	-2.75421	3.85246	-9.64601	8.56387e-05	0.00400198	0.321472	4.65199	3.19035	0.293521	0.131108	4.95491	4.96761	4.31641	4.49324	4.52778	3.26997	3.26205	3.03903	26.5086	18.9741	13.1318	24.6331	32.6421	6.89091	11.6952	8.68168
22791	NM_009584	Dnajc2	DnaJ (Hsp40) homolog, subfamily C, member 2	-2.20398	3.83792	-5.34157	0.0053549	0.0405254	0.475565	4.45008	3.30997	0.472999	0.0493406	4.55415	5.18911	3.99413	4.09056	4.42243	3.30962	3.2608	3.35948	19.8901	22.553	10.52	18.285	29.9512	7.04966	11.6649	11.1849
20588	NM_009211	Smarcc1	SWI/SNF related, matrix associated, actin dependent regulator of chromatin, subfamily c, member 1	-2.64476	3.83555	-30.3911	1.77936e-07	0.000181625	0.0934579	4.60075	3.19761	0.0764778	0.0537171	4.56383	4.71222	4.64218	4.51863	4.5669	3.19854	3.25086	3.14344	20.0744	16.1479	16.5565	25.0171	33.2498	6.47846	11.5432	9.36948
11972	NM_013477	Atp6v0d1	ATPase, H+ transporting, lysosomal V0 subunit D1	3.97097	3.83091	5.30168	0.00220055	0.0244216	0.802027	2.96321	4.9527	0.742958	0.302094	1.65471	3.09096	3.43202	3.37506	3.26328	5.00699	4.62714	5.22396	1.83036	4.94709	7.11321	10.8786	12.5945	24.0452	34.9203	50.6701
67367	NM_026110	Paxbp1	PAX3 and PAX7 binding protein 1	2.47602	3.82014	5.28964	0.00869999	0.0534876	0.465371	3.22171	4.52973	0.287784	0.365719	2.84543	3.56974	3.44448	3.12076	3.12815	4.95105	4.34393	4.29421	5.60714	7.27373	7.17242	8.96383	11.4453	22.8634	27.9547	24.0511
59027	NM_021524	Nampt	nicotinamide phosphoribosyltransferase	8.01774	3.80507	18.739	8.39233e-05	0.00398375	0.303657	2.58905	5.59224	0.194639	0.233073	2.84392	2.61437	2.33823	2.46806	2.68064	5.84836	5.3926	5.53577	5.60093	3.35425	3.17063	5.37163	7.99796	44.3583	59.4819	61.8487
105855	NM_153505	Nckap1l	NCK associated protein 1 like	2.11849	3.79967	4.59747	0.016039	0.0771665	0.438852	3.29654	4.37958	0.255478	0.356822	3.24538	2.91627	3.40643	3.61555	3.29907	4.78366	4.10781	4.24727	7.74826	4.28779	6.99452	12.7472	12.9135	20.3594	23.087	23.0667
75316	NM_027261,NM_029248,NR_028401	Taf1d	TATA box binding protein (Tbp)-associated factor, RNA polymerase I, D	-4.03262	3.79909	-8.0841	0.000296	0.00822407	0.500795	4.93585	2.92413	0.403173	0.297065	5.157	5.52016	4.73583	4.76839	4.49788	3.23684	2.64568	2.88988	30.5752	28.8772	17.6168	30.1404	31.8929	6.68912	6.84951	7.68617
21781	NM_001291766,NM_001291765,NM_009361,NM_001291768	Tfdp1	transcription factor Dp-1 isoform b	-5.501	3.79457	-7.24694	0.0106865	0.0603924	0.60602	5.21875	2.75905	0.232704	0.559562	4.82314	5.25136	5.30968	5.27183	5.43773	2.41929	3.40489	2.45298	24.2178	23.5505	27.6803	42.376	62.4332	3.40553	13.0848	5.3475
225215	NM_198609	Rsl24d1	ribosomal L24 domain containing 1	-3.12731	3.78804	-4.34744	0.0353223	0.128975	0.674062	4.69876	3.05384	0.249389	0.626231	4.90781	4.99731	4.59855	4.60212	4.38801	2.35926	3.22695	3.57531	25.783	19.3562	16.1512	26.3534	29.1082	3.21545	11.344	13.3157
93762	NM_053124	Smarca5	SWI/SNF related, matrix associated, actin dependent regulator of chromatin, subfamily a, member 5	-2.22936	3.78528	-5.69995	0.00381415	0.03377	0.392155	4.40752	3.25089	0.27503	0.279542	4.49539	4.84146	4.13208	4.29712	4.27155	2.96832	3.5273	3.25705	19.2271	17.5948	11.5372	21.2882	26.8703	5.42237	14.3122	10.203
17105	NM_017372	Lyz2	lysozyme 2	-70.7997	3.77686	-7.8072	0.00209064	0.023747	1.48896	7.94182	1.79615	0.946084	1.14974	6.75391	7.19725	8.11081	8.69853	8.94861	0.471295	2.38453	2.53263	87.5983	84.7145	193.517	406.677	634.391	0.232558	5.37512	5.72621
12331	NM_001301067,NM_007598	Cap1	adenylyl cyclase-associated protein 1	2.82566	3.77253	5.7401	0.00229089	0.0249217	0.569721	3.09693	4.59552	0.547959	0.15596	2.45912	2.68182	3.07278	3.77917	3.49174	4.43505	4.74654	4.60496	4.03999	3.54371	5.45079	14.4879	15.1935	15.7092	38.0971	31.0764
14461	NM_008090	Gata2	GATA binding protein 2	5.9317	3.77063	9.78871	0.000201779	0.00653026	0.573023	2.6991	5.26755	0.551842	0.154355	3.03605	2.97516	3.24047	2.30768	1.93615	5.42936	5.25136	5.12193	6.59083	4.48518	6.21842	4.73394	4.23018	33.78	53.3047	46.6877
27041	NM_013716	G3bp1	GTPase activating protein (SH3 domain) binding protein 1	-2.31275	3.76481	-7.38966	0.00741994	0.0491565	0.296683	4.41789	3.20828	0.138185	0.262537	4.4916	4.58269	4.46626	4.26224	4.28665	2.97603	3.15567	3.49314	19.0919	14.7206	14.4836	20.7158	27.1677	5.45146	10.6277	12.5107
16186	NM_013563	Il2rg	interleukin 2 receptor, gamma chain	2.51125	3.7639	5.34293	0.0163837	0.0783188	0.451526	3.15785	4.48626	0.21463	0.397253	2.86337	3.0248	3.41212	3.23503	3.25392	4.39478	4.92127	4.14272	5.70578	4.68416	7.01776	9.75354	12.5318	15.1932	42.6116	20.9874
100900	NM_153571	Hscb	HscB iron-sulfur cluster co-chaperone homolog (E. coli)	2.38534	3.76262	4.45192	0.00440848	0.036432	0.580578	3.18742	4.44162	0.497428	0.299393	3.72848	3.43436	2.83137	2.5154	3.4275	4.15314	4.42085	4.75085	11.217	6.54795	4.60383	5.59531	14.4517	12.8723	29.8365	34.3985
20832	NM_001166480,NM_009279	Ssr4	signal sequence receptor, delta	2.19947	3.75979	3.53842	0.0165892	0.0790108	0.70078	3.23396	4.37112	0.673144	0.194857	2.2704	2.82886	3.44281	3.85695	3.77081	4.32918	4.20064	4.58353	3.3728	3.98684	7.164	15.458	18.4921	14.6331	24.7878	30.7752
242585	NM_177732	Slc35d1	solute carrier family 35 (UDP-glucuronic acid/UDP-N-acetylgalactosamine dual transporter), member D1	2.47342	3.74771	4.69654	0.00566817	0.0418328	0.548238	3.15097	4.45748	0.413532	0.359939	3.34778	3.76719	3.03307	2.73249	2.8743	4.6714	4.04191	4.65911	8.38805	8.38192	5.31543	6.58929	9.31386	18.831	21.9146	32.5799
12362	NM_009807	Casp1	caspase 1	2.20286	3.74629	6.51808	0.00195687	0.022836	0.386531	3.21966	4.35905	0.379928	0.0711441	3.38971	3.05871	3.30724	2.66625	3.67641	4.28057	4.41932	4.37725	8.65278	4.81805	6.52968	6.29306	17.3308	14.2147	29.7979	25.8036
30877	NR_104298,NM_153547	Gnl3	guanine nucleotide binding protein-like 3 (nucleolar)	-2.71117	3.74535	-3.87805	0.0181917	0.084076	0.709577	4.53329	3.09437	0.475617	0.526581	4.94683	5.06774	4.52596	4.00956	4.11634	2.52997	3.18067	3.57247	26.3933	20.5096	15.2577	17.2868	24.19	3.77083	10.8823	13.3013
20773	NM_011479	Sptlc2	serine palmitoyltransferase, long chain base subunit 2	2.90505	3.74113	14.0805	9.64691e-05	0.00429617	0.242685	3.05012	4.58868	0.240191	0.0347021	2.83458	2.91309	2.88111	3.3327	3.28911	4.54981	4.61655	4.59967	5.56802	4.27551	4.76127	10.5417	12.8094	17.1516	34.5708	30.9985
18263	NM_013614	Odc1	ornithine decarboxylase, structural 1	-2.80476	3.73834	-7.01247	0.0146924	0.072944	0.373976	4.55559	3.06771	0.109575	0.357563	4.50701	4.49324	4.7303	4.45579	4.5916	3.05223	2.71814	3.43276	19.3369	14.0078	17.5179	23.6221	33.9642	5.77207	7.25896	11.8406
20833	NM_182990,NM_001136081	Ssrp1	structure specific recognition protein 1	-2.62088	3.73271	-4.2648	0.00529723	0.0404213	0.677143	4.4919	3.10184	0.591229	0.330109	3.59558	4.17898	4.81682	4.92127	4.94683	2.77921	3.08738	3.43895	10.0921	11.1416	18.9632	33.0752	44.0646	4.64763	10.0283	11.9132
93694	NM_053109	Clec2d	C-type lectin domain family 2, member d	3.12498	3.72605	4.22828	0.00961811	0.0563979	0.760737	2.99371	4.63755	0.55965	0.515279	3.76719	3.34538	2.66679	2.36502	2.82415	5.22396	4.43156	4.25714	11.5577	6.05038	4.05306	4.94297	8.93464	28.5625	29.9374	23.2315
12983	NM_007780	Csf2rb	colony stimulating factor 2 receptor, beta, low-affinity (granulocyte-macrophage)	47.57	3.71686	18.5139	2.12863e-06	0.000541036	0.614567	1.85909	7.43107	0.514677	0.335857	1.63878	1.17893	1.731	2.41238	2.33435	7.74088	7.07414	7.47819	1.80124	0.75914	1.96194	5.1487	6.04981	157.095	211.232	231.384
14791	NM_013536	Emg1	EMG1 nucleolar protein homolog (S. cerevisiae)	-3.06527	3.71654	-7.74943	0.000341824	0.00911035	0.421075	4.61137	2.99536	0.342221	0.245335	4.34269	4.89957	5.05902	4.33473	4.42085	2.83743	2.87064	3.278	17.4795	18.1951	21.9718	21.8355	29.9422	4.8745	8.33542	10.4259
12229	NM_013482	Btk	Bruton agammaglobulinemia tyrosine kinase	3.47902	3.71028	18.7503	2.64148e-05	0.0021614	0.185657	2.91838	4.71706	0.130978	0.13158	2.74208	3.098	2.88763	2.88763	2.97655	4.85929	4.59967	4.69222	5.11969	4.9849	4.77328	7.43147	10.1433	21.529	34.1329	33.2923
21973	NM_011623	Top2a	topoisomerase (DNA) II alpha	-9.37676	3.69962	-5.66857	0.0273841	0.108721	0.992568	5.65112	2.42203	0.170984	0.977729	5.69775	5.73696	5.35721	5.66865	5.79502	2.56109	3.32278	1.38221	44.5643	32.3597	28.5404	57.6019	80.5938	3.87779	12.1598	1.87237
108098	NM_025315	Med21	mediator complex subunit 21	-2.50538	3.69868	-4.05985	0.00803493	0.0514045	0.701748	4.42006	3.09504	0.657441	0.245401	3.66567	4.4603	3.87126	5.22396	4.87913	3.35337	3.06671	2.86502	10.6374	13.7193	9.62868	40.1193	41.5731	7.21834	9.80589	7.53944
69237	NM_027000	Gtpbp4	GTP binding protein 4	-2.02809	3.69687	-4.31126	0.00881438	0.053989	0.463384	4.24195	3.22184	0.34191	0.312765	4.54669	4.53432	3.71006	4.16337	4.25534	2.86455	3.35484	3.44612	19.7989	14.262	8.68945	19.3344	26.7122	4.99807	12.5733	12.0023
114741	NM_033618	Supt16	suppressor of Ty 16	-2.54802	3.69443	-6.2793	0.0144118	0.0720316	0.384432	4.43022	3.08085	0.152075	0.353074	4.5942	4.53817	4.26089	4.27885	4.479	2.7311	3.43716	3.07428	20.4336	14.2883	12.5907	20.9444	31.3514	4.47206	13.4197	8.93701
20491	NM_001029841,NM_009192	Sla	src-like adaptor	2.81257	3.69347	6.70492	0.00400468	0.0346479	0.418813	3.0221	4.51399	0.259214	0.328957	2.56764	3.11324	3.12334	3.22147	3.08481	4.57112	4.81064	4.16021	4.42408	5.03042	5.67611	9.61042	11.0528	17.4848	39.9492	21.2978
110750	NM_023565	Cse1l	chromosome segregation 1-like (S. cerevisiae)	-2.70358	3.6777	-5.1136	0.00650892	0.0451759	0.538965	4.46446	3.02959	0.368365	0.393435	4.84786	4.86676	4.29712	4.06945	4.24109	2.67275	3.45151	2.96451	24.6507	17.7853	12.9931	18.0075	26.4524	4.25255	13.5798	8.18156
75423	NM_182994	Arl5a	ADP-ribosylation factor-like 5A	3.88636	3.67309	13.5464	2.13316e-05	0.00189997	0.290239	2.82216	4.78058	0.232034	0.174352	3.20158	2.85487	2.59153	2.74975	2.71308	4.82314	4.58889	4.92971	7.50489	4.0703	3.83661	6.66544	8.22447	20.9318	33.8454	40.7304
16396	NM_008395,NM_001243712	Itch	itchy, E3 ubiquitin protein ligase	2.05128	3.66801	3.94942	0.0405135	0.139746	0.470414	3.18618	4.22271	0.191369	0.429729	2.91602	3.3689	3.06328	3.32934	3.25339	4.67737	4.16751	3.82324	5.9492	6.18592	5.43276	10.5291	12.5298	18.9285	24.318	16.1729
24015	NM_015751	Abce1	ATP-binding cassette, sub-family E (OABP), member 1	-2.08972	3.65289	-9.3073	0.000144521	0.00553695	0.229805	4.22303	3.15972	0.184761	0.136651	4.39862	4.40914	4.01455	4.23551	4.05733	3.0192	3.29214	3.16782	18.0431	13.2481	10.6508	20.3512	22.7274	5.66059	11.9233	9.53456
21915	NM_001105667,NM_023136	Dtymk	deoxythymidylate kinase	-3.09275	3.6488	-17.9393	6.62143e-05	0.00350859	0.173363	4.55303	2.92415	0.115335	0.129431	4.73583	4.42085	4.5669	4.52596	4.51564	3.07278	2.86337	2.83629	22.8493	13.3597	15.8304	25.0878	32.4086	5.87426	8.2828	7.37003
67168	NM_175116	Lpar6	lysophosphatidic acid receptor 6	14.1969	3.6464	8.09917	0.00991267	0.0576772	0.836357	2.20434	6.03185	0.271556	0.791044	2.06729	1.85699	2.24322	2.5926	2.2616	6.60809	6.3575	5.12996	2.78151	1.65198	2.9536	5.92467	5.67822	74.4597	113.195	46.9705
14105	NM_001284196,NM_001284195,NM_010178,NM_001080387	Srsf10	serine/arginine-rich splicing factor 10	-3.51139	3.64638	-8.74687	0.00756763	0.0498182	0.368289	4.66328	2.85123	0.131197	0.344128	4.80118	4.71065	4.70663	4.64789	4.45003	2.46137	3.11272	2.97961	23.92	16.1109	17.2004	27.3228	30.7207	3.52259	10.2066	8.29326
75089	NM_029166	Uhrf1bp1l	UHRF1 (ICBP90) binding protein 1-like	3.08649	3.64047	11.2185	0.000588151	0.0118781	0.274065	2.91716	4.54312	0.173865	0.211855	2.78219	2.68124	3.01611	3.06491	3.04134	4.78489	4.45456	4.38992	5.32269	3.54205	5.24859	8.5379	10.6691	20.4103	30.2775	26.0114
228410	NM_177253,NM_145529,NM_001037326	Cstf3	cleavage stimulation factor, 3' pre-RNA, subunit 3	2.68971	3.62307	5.53256	0.0122389	0.0657432	0.473813	2.97897	4.40642	0.248965	0.403133	3.26013	2.61196	3.15219	2.94879	2.92179	4.32732	4.84324	4.04871	7.8467	3.34622	5.8074	7.84194	9.66496	14.6259	40.6205	19.8854
19645	NM_009029	Rb1	retinoblastoma 1	3.60371	3.61595	10.6395	0.000214744	0.0067608	0.383283	2.80758	4.65707	0.37501	0.0792011	3.27415	3.09442	2.34442	2.71693	2.608	4.68892	4.5669	4.71538	7.92151	4.96875	3.185	6.52246	7.49195	19.1171	33.0184	33.9365
13025	NM_007797,NM_001145801	Ctla2b	cytotoxic T lymphocyte-associated protein 2 beta	4.4294	3.61122	3.67867	0.010347	0.0592881	1.21499	2.69387	4.84098	1.0656	0.58369	3.06456	3.79071	3.40892	1.20993	1.9952	4.48073	4.52778	5.51442	6.74691	8.52724	7.0055	1.63778	4.47844	16.3834	32.2376	59.9659
19826	NM_009070,NM_001080127,NM_001080128	Rnps1	ribonucleic acid binding protein S1	-2.97931	3.60923	-9.45562	0.00075765	0.0136836	0.318201	4.48163	2.90665	0.212251	0.237069	4.77406	4.47769	4.17524	4.5084	4.47278	3.17914	2.79311	2.74771	23.4919	13.8481	11.8935	24.9163	31.2121	6.37425	7.77442	6.87147
11991	NM_001077265,NM_001077267,NM_001077266,NM_007516	Hnrnpd	heterogeneous nuclear ribonucleoprotein D	-2.61907	3.60841	-10.7352	6.01521e-05	0.0034442	0.261439	4.36917	2.98012	0.212854	0.151802	4.67588	4.47278	4.11912	4.31201	4.26607	2.97516	3.13433	2.83085	21.6674	13.8096	11.4249	21.4248	26.836	5.4478	10.3857	7.34824
22099	NM_011650	Tsn	translin	-2.03061	3.60526	-3.44255	0.0232327	0.0981785	0.574446	4.15225	3.13033	0.405062	0.407324	4.5669	4.58604	3.68738	4.01759	3.90333	2.66517	3.42315	3.30268	20.0954	14.7975	8.57971	17.4014	20.3789	4.22191	13.2596	10.7109
76938	NM_152824	Rbm17	RNA binding motif protein 17	-2.00592	3.58827	-5.07823	0.00252916	0.0263564	0.42027	4.12537	3.1211	0.385039	0.16844	3.621	4.7011	4.04305	4.14369	4.11798	3.09405	3.30143	2.96783	10.2956	15.9656	10.825	19.0893	24.2212	5.97472	11.9926	8.19199
11758	NM_007453,NR_130150,NM_001303408	Prdx6	peroxiredoxin-6 isoform 2	-2.29922	3.58183	-4.94844	0.028031	0.110615	0.430784	4.2324	3.03126	0.14848	0.404387	4.05733	4.45144	4.20208	4.16021	4.29095	2.62765	3.0297	3.43642	14.4034	13.642	12.0619	19.2705	27.275	4.11621	9.49553	11.8559
21366	NM_009320	Slc6a6	solute carrier family 6 (neurotransmitter transporter, taurine), member 6	5.11489	3.58056	8.65086	0.000165801	0.00585958	0.553552	2.5918	4.94651	0.458674	0.3099	2.42925	1.88153	2.90539	3.0386	2.70425	4.64218	4.93566	5.26169	3.93288	1.6954	4.83352	8.37018	8.15581	18.4765	42.8685	51.656
17463	NM_010817	Psmd7	proteasome (prosome, macropain) 26S subunit, non-ATPase, 7	-2.54749	3.5766	-4.33744	0.0358756	0.13025	0.553638	4.31419	2.96511	0.201841	0.515534	4.59967	4.23835	4.05733	4.27215	4.40343	2.37877	3.16925	3.34731	20.6131	11.628	10.9302	20.8132	29.432	3.27344	10.7838	11.106
245474	NM_001030307	Dkc1	dyskeratosis congenita 1, dyskerin	-3.57184	3.5722	-12.5697	0.00127636	0.0182455	0.267806	4.60669	2.77002	0.138456	0.229238	4.83596	4.52778	4.5084	4.52203	4.63927	2.94362	2.85626	2.51016	24.3166	14.2549	15.0458	25.0421	34.8976	5.34218	8.23275	5.62008
56307	NM_019648	Metap2	methionine aminopeptidase 2	-2.1487	3.56402	-4.39148	0.0145186	0.0724387	0.474992	4.15821	3.05474	0.300839	0.367578	4.46626	4.47475	3.7935	4.03643	4.02008	2.71497	3.44492	3.00434	18.7652	13.8127	9.19187	17.6362	22.1463	4.40905	13.5024	8.45812
67781	NM_026374	Ilf2	interleukin enhancer binding factor 2	-2.35506	3.56326	-5.66088	0.00135322	0.0187935	0.459471	4.23431	2.99855	0.412766	0.201837	4.34959	4.03994	4.21768	4.84146	3.72291	3.21886	2.82255	2.95424	17.5491	10.194	12.1621	31.6381	17.9255	6.59252	7.99488	8.1037
107435	NM_026115	Hat1	histone aminotransferase 1	-4.12701	3.55566	-8.90383	0.00129518	0.0183668	0.434702	4.72232	2.67722	0.277024	0.334998	4.97258	4.91846	4.34812	4.86402	4.5084	2.29878	2.93579	2.7971	26.7837	18.482	13.4836	31.9571	32.1515	3.04094	8.78906	7.14506
212943	NM_001160378,NM_001160379	Fam46a	family with sequence similarity 46, member A	2.08313	3.55029	8.13131	0.00112795	0.0171097	0.250111	3.06016	4.11891	0.170982	0.182539	3.08582	3.13362	2.76929	3.21886	3.09322	4.10062	4.30991	3.94621	6.87999	5.11301	4.39759	9.58641	11.1379	12.4576	27.3299	18.2163
78808	NM_001081344	Stxbp5	syntaxin binding protein 5 (tomosyn)	3.92861	3.54684	23.3546	4.1038e-07	0.000189462	0.176659	2.6946	4.66862	0.156329	0.0822782	2.79674	2.86278	2.45608	2.65007	2.70733	4.73884	4.68892	4.57809	5.38776	4.0961	3.46583	6.2113	8.18445	19.9247	36.4156	30.5779
67974	NM_026484	Ccny	cyclin Y	2.08796	3.54562	7.8833	0.000222222	0.00685142	0.279331	3.05412	4.11621	0.242753	0.13819	3.26997	3.34827	2.82753	2.83794	2.98688	4.03643	4.27578	4.03643	7.90161	6.07014	4.58846	7.15586	10.2467	11.8468	26.5481	19.7073
102442	NM_001162917	Dennd4a	DENN/MADD domain containing 4A	3.3828	3.53863	4.91587	0.026628	0.106875	0.63772	2.76708	4.5253	0.239376	0.591089	2.91013	3.08805	2.63159	2.73207	2.47359	5.18911	4.05591	4.33088	5.93025	4.93306	3.93877	6.5877	6.75288	27.6499	22.129	24.7864
57436	NM_020590	Gabarapl1	gamma-aminobutyric acid (GABA) A receptor-associated protein-like 1	2.38136	3.53634	5.32513	0.00180105	0.0219205	0.49205	2.96541	4.2172	0.436858	0.226425	3.45074	2.90357	3.38035	2.55942	2.53297	4.0297	4.15314	4.46875	9.09283	4.24549	6.8736	5.77579	7.06883	11.7799	24.0812	27.9373
28015	NM_001164793,NM_178602	Polr2m	polymerase (RNA) II (DNA directed) polypeptide M	-2.40061	3.52925	-5.02777	0.00901219	0.0544125	0.476075	4.21703	2.95364	0.305026	0.365523	3.98859	4.55659	4.4569	3.83472	4.24837	3.15277	3.17635	2.53179	13.6309	14.483	14.4456	15.2104	26.5751	6.27412	10.8328	5.72414
12751	NM_009906	Tpp1	tripeptidyl peptidase I	2.08802	3.52307	4.51083	0.00587165	0.0427118	0.468147	3.03181	4.09394	0.363428	0.295095	2.69538	3.17481	3.473	3.19889	2.61694	4.11094	3.79071	4.38017	4.91255	5.26766	7.3001	9.43639	7.55441	12.579	18.0599	25.8222
76088	NM_028785	Dock8	dedicator of cytokinesis 8	2.1481	3.51732	6.44897	0.000959341	0.0158939	0.343553	3.00877	4.11183	0.275048	0.205858	2.62597	2.82326	3.2523	3.24047	3.10185	4.34812	4.01608	3.97128	4.63992	3.97295	6.25392	9.78421	11.2083	14.7625	21.3074	18.593
22385	NM_011714	Baz1b	bromodomain adjacent to zinc finger domain, 1B	-2.38978	3.50403	-16.0771	1.8249e-05	0.00171327	0.15439	4.18838	2.9315	0.11727	0.10042	4.28665	4.30542	4.02165	4.20064	4.12752	2.84439	3.04134	2.90878	16.8472	12.1302	10.7068	19.9349	24.3733	4.90018	9.62418	7.82336
20932	NM_011512	Surf4	surfeit gene 4	2.38847	3.50316	3.57296	0.0193317	0.0870594	0.683667	2.93097	4.18706	0.491505	0.475208	2.52428	2.4176	2.84229	3.3336	3.53709	4.58269	3.65996	4.31853	4.26286	2.79544	4.64124	10.5462	15.6228	17.5717	16.118	24.4776
22695	NM_011756	Zfp36	zinc finger protein 36	-8.59859	3.48695	-5.94285	0.0217732	0.0944625	0.918343	5.36882	2.26472	0.249423	0.883823	5.23415	5.75697	5.48197	5.18186	5.18911	1.8023	1.70803	3.28381	31.5454	32.4724	30.4349	39.5563	51.3502	1.90969	2.76358	10.4934
214854	NM_153408	Neurl3	neuralized homolog 3 homolog (Drosophila)	4.05001	3.48055	8.46776	0.000440489	0.0101556	0.468965	2.61488	4.63281	0.351987	0.309892	2.42983	3.05499	2.8976	2.19917	2.49282	4.59646	4.34269	4.95927	3.93697	4.81366	4.80736	4.30014	6.83414	17.7791	27.9483	41.4414
50918	NM_001093766,NM_016969,NM_001093764,NM_001093765	Myadm	myeloid-associated differentiation marker	9.24419	3.47914	7.19241	0.0155178	0.0756365	0.781494	2.22693	5.43548	0.185148	0.759245	2.37145	2.06506	2.09561	2.12558	2.47696	6.03798	5.68576	4.58269	3.72081	2.03341	2.67191	4.0316	6.76737	51.847	71.6568	30.7646
17219	NM_008567	Mcm6	minichromosome maintenance deficient 6 (MIS5 homolog, S. pombe) (S. cerevisiae)	-3.74073	3.47527	-8.15457	0.00265365	0.0271115	0.435661	4.55488	2.65156	0.256741	0.351972	4.28201	4.27885	4.82907	4.69963	4.68482	2.33301	3.02942	2.59223	16.7715	11.9301	19.1938	28.5269	36.1327	3.14693	9.49488	6.0186
66059	NM_025327	Krtcap2	keratinocyte associated protein 2	2.85411	3.45643	3.70134	0.010839	0.0609899	0.869632	2.78173	4.29477	0.798359	0.344795	3.07544	1.42004	2.78123	3.17773	3.45422	4.69222	4.07576	4.11634	6.80916	1.03359	4.43626	9.30636	14.703	19.1523	22.6099	20.6412
21349	NM_011527,NM_001287388	Tal1	T-cell acute lymphocytic leukemia protein 1 homolog	3.7174	3.4509	8.19207	0.00200348	0.0231517	0.435563	2.63137	4.52566	0.270674	0.341248	2.33769	2.61931	3.07487	2.57813	2.54685	4.86676	4.18427	4.52596	3.59251	3.3627	5.46158	5.84267	7.14267	21.5764	24.526	29.2139
21917	NM_001080129,NM_011605,NM_001283048,NM_001080132,NM_001080131,NM_001080130	Tmpo	thymopoietin	-4.72474	3.43936	-6.07274	0.0217447	0.0944625	0.646769	4.73728	2.49705	0.158499	0.627048	4.95927	4.84786	4.64519	4.58889	4.64519	1.93128	3.17123	2.38863	26.5304	17.6306	16.6379	26.048	35.0534	2.16405	10.797	5.02994
70472	NM_027435	Atad2	ATPase family, AAA domain containing 2	-3.17976	3.43789	-9.32131	0.000686	0.0129507	0.34355	4.37217	2.70326	0.233757	0.251761	4.75691	4.35925	4.21049	4.16185	4.37237	2.50929	2.98777	2.61272	23.1216	12.7808	12.1411	19.33	28.6944	3.70763	9.18544	6.13379
328833	NM_001033405	Treml2	triggering receptor expressed on myeloid cells-like 2	2.29036	3.43601	3.83442	0.0323107	0.122129	0.572642	2.88983	4.08541	0.301079	0.487104	2.48808	2.80194	3.31652	2.98994	2.85267	4.58889	3.61652	4.05081	4.14434	3.91243	6.57231	8.07801	9.16935	17.6132	15.639	19.926
226414	NM_145507,NM_177445	Dars	aspartyl-tRNA synthetase	-2.36359	3.43433	-4.4468	0.00577547	0.0423799	0.558079	4.11042	2.86944	0.44104	0.341958	4.86676	3.83868	3.8217	3.89077	4.13421	2.47771	3.02239	3.10823	25.0408	8.84889	9.32212	15.7938	24.4995	3.595	9.4536	9.12254
17869	NM_001177354,NM_010849	Myc	myelocytomatosis oncogene	-2.00484	3.43046	-6.47045	0.0107194	0.0604146	0.280721	3.9687	2.96522	0.128914	0.249369	4.02478	3.83626	4.14889	3.97977	3.85382	3.17069	3.03719	2.68778	13.9896	8.83869	11.6681	16.8856	19.6641	6.35028	9.58397	6.54551
17254	NM_008577,NM_001161413	Slc3a2	solute carrier family 3 (activators of dibasic and neutral amino acid transport), member 2	4.13304	3.42969	10.0337	0.000536771	0.0112098	0.391042	2.55558	4.60278	0.264695	0.287837	2.39676	2.20147	2.78697	2.83137	2.56132	4.65011	4.29421	4.86402	3.80387	2.30715	4.45248	7.11597	7.22061	18.513	26.8999	37.8572
56207	NM_019562,NM_001159866	Uchl5	ubiquitin carboxyl-terminal esterase L5	-2.54841	3.42177	-11.6351	3.48858e-05	0.00255464	0.235302	4.16247	2.81287	0.19367	0.133638	3.90426	4.06526	4.13608	4.36612	4.34063	2.87698	2.90238	2.65926	12.7556	10.3641	11.5703	22.3292	28.3374	5.06897	8.56156	6.37801
73910	NM_176837	Arhgap18	Rho GTPase activating protein 18	4.37287	3.41955	18.4003	0.000514415	0.0110191	0.211069	2.51706	4.64564	0.10492	0.183145	2.56919	2.60824	2.39676	2.40999	2.60111	4.82651	4.65011	4.4603	4.42938	3.33141	3.32484	5.13703	7.44682	20.9354	35.586	27.8645
100043462	NR_033574	Nutf2-ps1	nuclear transport factor 2, pseudogene 1	-2.6308	3.41947	-5.80246	0.00435904	0.0360935	0.537662	4.18768	2.79218	0.53749	0.0136083	3.79147	3.54717	4.35925	4.92411	4.31641	2.77654	2.80128	2.79873	11.7813	7.10631	13.571	33.2107	27.7626	4.64524	7.83724	7.1515
218975	NM_178684	Mapk1ip1l	mitogen-activated protein kinase 1 interacting protein 1-like	-2.31032	3.41535	-3.50929	0.0346917	0.127477	0.64067	4.0724	2.86431	0.370548	0.522639	4.51863	4.27215	3.52525	3.96847	4.07748	2.26212	3.13107	3.19973	19.4258	11.8938	7.64856	16.7818	23.1298	2.95686	10.3562	9.76955
72612	NM_028299	2700029M09Rik	RIKEN cDNA 2700029M09 gene	-2.85948	3.40858	-4.20848	0.0378004	0.134305	0.641786	4.24969	2.73394	0.238385	0.595871	4.20305	4.31931	4.61209	3.97128	4.14272	2.05614	3.1753	2.97039	15.8911	12.3046	16.299	16.8073	24.563	2.43279	10.8211	8.22456
16452	NM_001048177,NM_008413	Jak2	Janus kinase 2	2.20603	3.39773	4.92026	0.0028318	0.0283508	0.474876	2.8746	4.01605	0.400152	0.255706	3.34827	3.2009	2.83552	2.39761	2.5907	3.99413	3.77202	4.28201	8.38922	5.38577	4.61925	5.08689	7.38915	11.5072	17.7688	23.8124
18751	NM_008855	Prkcb	protein kinase C, beta	17.2136	3.3966	16.8203	3.53415e-05	0.00255464	0.473937	1.91597	6.02145	0.338726	0.331484	2.06318	1.94464	1.43583	2.35061	1.78559	6.21012	6.21552	5.63869	2.77076	1.80174	1.50277	4.89506	3.70012	56.5531	103.215	67.6321
66235	NM_025437	Eif1ax	eukaryotic translation initiation factor 1A, X-linked	-2.70717	3.39546	-4.73851	0.00320604	0.0307079	0.628871	4.18901	2.75223	0.54695	0.310363	4.54116	4.96388	3.68129	3.98577	3.77296	3.06811	2.4477	2.74087	19.6995	18.9562	8.54259	16.9621	18.5034	5.85714	5.70472	6.84814
547127	NR_033520	Tmem181b-ps	transmembrane protein 181B, pseudogene	2.05135	3.36757	4.24238	0.0113794	0.0627575	0.47244	2.88894	3.92551	0.332027	0.336091	2.68623	2.99496	3.34309	2.9536	2.4668	4.31342	3.72146	3.74165	4.8681	4.55861	6.70408	7.87522	6.70824	14.4604	16.9729	15.0962
14056	NM_001146689,NM_007971	Ezh2	enhancer of zeste homolog 2 (Drosophila)	-4.06104	3.36221	-10.3053	0.00168602	0.0210949	0.362916	4.52183	2.49998	0.201439	0.301879	4.81682	4.61655	4.49324	4.35334	4.32918	2.66552	2.68287	2.15154	24.1324	15.0032	14.9057	22.1566	28.1105	4.22582	7.04646	4.1135
66131	NM_025372	Tipin	timeless interacting protein	-5.15994	3.3542	-7.74333	0.00963867	0.0563979	0.54451	4.74061	2.37325	0.200512	0.506247	4.96388	4.83894	4.48073	4.58353	4.83596	2.02242	2.9536	2.14373	26.5574	17.5361	14.6932	26.0425	40.4508	2.36538	8.91341	4.06661
15953	NM_001271676,NM_001271677,NM_008330	Ifi47	interferon gamma inducible protein 47	-2.56508	3.35291	-6.92115	0.00297163	0.0290501	0.37233	4.10057	2.74157	0.239604	0.284991	3.8996	4.35334	3.99708	3.88839	4.36444	2.94642	2.4161	2.86218	12.7112	12.722	10.5363	15.787	28.662	5.34976	5.54436	7.52753
16331	NM_001110193,NM_001110192,NM_010566,NR_122078	Inpp5d	inositol polyphosphate-5-phosphatase D	5.21116	3.33877	9.16918	0.00257201	0.0265639	0.479329	2.35397	4.73558	0.261542	0.401687	1.96871	2.50673	2.66206	2.27099	2.36136	5.11106	4.31201	4.78366	2.54883	3.04053	4.03939	4.59417	6.18902	26.1662	27.3307	35.3534
22042	NM_011638	Tfrc	transferrin receptor	-2.70515	3.3309	-5.94622	0.00251387	0.0262931	0.471761	4.12522	2.68952	0.345204	0.321548	4.48887	4.48577	4.01007	3.90933	3.73208	2.32575	2.80702	2.93579	19.0513	13.9592	10.6139	16.0092	18.0569	3.12699	7.87413	7.98993
30795	NM_013902	Fkbp3	FK506 binding protein 3	-2.55635	3.32784	-3.6575	0.0447714	0.148115	0.667796	4.07306	2.71897	0.294793	0.599206	3.93931	4.51564	4.20904	3.76003	3.94127	3.38476	2.22302	2.54914	13.1707	14.1251	12.1401	14.3261	21.0225	7.40211	4.65531	5.81714
383295	NM_027166	Ypel5	yippee-like 5 (Drosophila)	2.29578	3.32586	3.94214	0.0488417	0.15589	0.536346	2.77997	3.97896	0.159318	0.512137	2.91181	2.59153	2.68362	2.97404	2.73885	3.41245	4.11528	4.40914	5.93389	3.2789	4.10496	7.98692	8.38022	7.56358	23.258	26.3013
26901	NM_026794	Deb1	differentially expressed in B16F10 1	2.02736	3.32509	3.41782	0.014189	0.0716048	0.622238	2.85415	3.87375	0.548169	0.294433	3.56114	2.75594	2.43531	2.25967	3.25868	4.19091	3.82122	3.60912	9.84315	3.77845	3.41805	4.56251	12.5623	13.2174	18.5313	13.7179
68763	NR_015536,NR_027943	1110038B12Rik	RIKEN cDNA 1110038B12 gene	-3.62855	3.31813	-6.37698	0.00194167	0.0227771	0.642786	4.37561	2.51622	0.628726	0.133704	4.7303	3.2746	4.81064	4.479	4.58353	2.40209	2.48324	2.66333	22.7372	5.69029	18.8174	24.2151	33.6736	3.34827	5.90091	6.40921
67956	NM_030241	Setd8	SET domain containing (lysine methyltransferase) 8	-2.12717	3.31764	-6.01053	0.00111948	0.0170499	0.368395	3.90649	2.81756	0.305146	0.206399	3.96131	3.43276	3.95459	3.8996	4.28421	3.05312	2.66844	2.7311	13.3722	6.53604	10.1798	15.8648	27.077	5.78239	6.96806	6.80144
21812	NM_009370	Tgfbr1	transforming growth factor, beta receptor I	13.8168	3.31358	24.5993	5.8277e-07	0.000253044	0.311736	1.92259	5.71094	0.255093	0.179184	2.25419	1.91029	2.05272	1.82483	1.5709	5.65402	5.91167	5.56713	3.31955	1.74147	2.5751	3.08691	2.9905	38.8598	80.4362	64.6223
18613	NM_001032378,NM_008816	Pecam1	platelet/endothelial cell adhesion molecule 1	4.91953	3.30729	9.08211	0.000386565	0.00952167	0.55665	2.35202	4.65054	0.542466	0.124862	1.43118	2.78697	2.55399	2.66552	2.32243	4.7869	4.62292	4.5418	1.4185	3.86701	3.7163	6.29246	5.99408	20.4607	34.7222	29.9317
70564	NM_027464	Fam213a	family with sequence similarity 213, member A	3.78257	3.30315	4.09146	0.0088177	0.053989	0.9328	2.48006	4.39943	0.724411	0.587661	1.91379	3.62971	1.97472	2.75594	2.12615	3.72357	4.78989	4.68482	2.42205	7.61618	2.41294	6.70001	5.00542	9.58776	39.4618	33.0898
114584	NM_033444	Clic1	chloride intracellular channel 1	2.31089	3.30311	3.5655	0.0152622	0.0748457	0.735758	2.75369	3.96214	0.701293	0.222548	2.25525	1.81674	3.0507	3.55173	3.09405	3.92574	3.76003	4.20064	3.32569	1.58327	5.36647	12.1902	11.1384	11.0139	17.5514	22.2407
330177	NM_183306,NM_001081308,NM_001199685	Taok3	TAO kinase 3	2.33062	3.29803	5.93125	0.0185316	0.0848498	0.365613	2.74368	3.96439	0.128446	0.342308	2.88552	2.87698	2.67558	2.67208	2.60824	4.27379	3.59667	4.02272	5.80659	4.14516	4.07894	6.32215	7.49232	14.1157	15.3545	19.6098
56048	NM_001291055,NM_001291057,NM_018886,NM_001291060,NM_001199043	Lgals8	galectin-8 isoform 3	2.31487	3.297	4.88705	0.00383663	0.0338693	0.495239	2.74667	3.9576	0.390741	0.304275	2.13195	2.69152	2.90152	2.81288	3.19549	4.30542	3.74069	3.8267	2.94665	3.56997	4.81509	7.02451	12.0119	14.4124	17.2801	16.2216
11566	NM_007422	Adss	adenylosuccinate synthetase, non muscle	-2.39118	3.29491	-4.73102	0.0218501	0.0945623	0.483346	3.98325	2.72553	0.232382	0.423819	3.79822	4.34393	3.99915	3.75886	4.01608	2.27946	3.12289	2.77423	11.8314	12.5727	10.5497	14.2974	22.1271	2.99156	10.2882	7.00453
27756	NM_001110101,NM_001204274,NM_001204273,NM_030597	Lsm2	LSM2 homolog, U6 small nuclear RNA associated (S. cerevisiae)	-5.18912	3.29234	-8.84336	0.000120184	0.0048733	0.554415	4.68778	2.31229	0.47673	0.283028	5.08926	4.91423	3.8761	4.88191	4.67737	1.9857	2.48597	2.46519	29.6128	18.4378	9.65117	32.2003	35.9759	2.28674	5.91645	5.39176
56306	NM_019643	Fam60a	family with sequence similarity 60, member A	-2.46044	3.28981	-3.92696	0.0345681	0.127291	0.601364	4.00276	2.70385	0.289021	0.527357	3.64698	4.33088	3.89631	3.87037	4.26928	2.48808	3.30487	2.31859	10.4898	12.4633	9.79304	15.5636	26.8431	3.62267	12.0118	4.75128
67153	NM_026001	Rnaseh2b	ribonuclease H2, subunit B	-3.40238	3.26997	-6.03901	0.00926184	0.0551529	0.538186	4.27043	2.50389	0.28695	0.455307	3.99708	4.70368	4.03277	4.24837	4.37026	2.42983	2.99169	2.09015	13.728	15.9883	10.7738	20.4884	28.687	3.43464	9.21357	3.85514
72278	NM_001114328,NM_001286546,NM_001286544,NM_001286545,NM_028181	Ccpg1	cell cycle progression 1	2.18587	3.26904	5.18366	0.0134058	0.0694425	0.401634	2.75325	3.88146	0.219092	0.336614	2.99613	2.96612	2.57497	2.70787	2.52118	3.65143	4.26781	3.72513	6.37085	4.45536	3.78664	6.48529	6.99732	9.0925	26.3779	14.9794
12385	NM_009818	Ctnna1	catenin (cadherin associated protein), alpha 1	3.47154	3.26021	11.5212	0.00178881	0.0218622	0.284856	2.48377	4.27935	0.143834	0.245876	2.54984	2.44012	2.69538	2.32027	2.41326	4.09737	4.18162	4.55906	4.35315	2.84853	4.14657	4.77023	6.43241	12.417	24.5058	30.1646
14300	NM_013522	Frg1	FSHD region gene 1	-2.20889	3.25635	-5.4978	0.00749203	0.0494769	0.39186	3.87781	2.73448	0.243987	0.306634	4.12357	3.96328	3.56467	3.67876	4.05875	3.06212	2.68691	2.45441	15.0344	9.58496	7.85223	13.4494	22.7544	5.8353	7.07358	5.35751
381903	NM_199035	Alg8	asparagine-linked glycosylation 8 (alpha-1,3-glucosyltransferase)	-2.5853	3.25626	-6.16756	0.00817324	0.0518291	0.410056	4.01273	2.6424	0.223879	0.343546	3.74833	4.04305	3.93713	4.3625	3.97266	2.96783	2.67615	2.28323	11.4163	10.2257	9.99877	22.2462	21.4756	5.42062	7.01108	4.57337
101943	NM_133953	Sf3b3	splicing factor 3b, subunit 3	-2.24271	3.25563	-6.72617	0.00408285	0.0349686	0.325693	3.88997	2.72473	0.200249	0.256859	3.65417	3.77081	4.17309	3.98859	3.86322	2.53106	3.01611	2.62704	10.5656	8.4048	11.8858	16.9953	19.7347	3.77441	9.38633	6.21446
67776	NM_172767,NM_001145957	Vwa5a	von Willebrand factor A domain containing 5A	33.8301	3.25538	42.2183	1.91716e-07	0.000181625	0.263237	1.58901	6.66925	0.254234	0.0682566	1.79152	1.7882	1.45257	1.20732	1.70543	6.65677	6.74288	6.60809	2.1299	1.5396	1.53191	1.63179	3.41812	75.8315	142.063	131.089
58222	NM_001163753,NM_021411	Rab37	RAB37, member of RAS oncogene family	9.43313	3.2543	12.2561	2.38451e-05	0.00200395	0.537858	2.01585	5.25359	0.447012	0.299117	1.86845	1.80403	2.77383	2.01477	1.61817	5.5947	5.12996	5.03611	2.30309	1.56511	4.41719	3.63766	3.14294	37.9532	49.5822	43.7707
11777	NM_009681,NM_001303015	Ap3s1	AP-3 complex subunit sigma-1 isoform 2	-3.2017	3.25308	-6.47053	0.00100337	0.0161968	0.559937	4.19906	2.52022	0.528141	0.186003	4.04871	3.93713	3.54389	4.61973	4.84583	2.31025	2.66433	2.58608	14.2897	9.45722	7.75242	26.7355	40.6401	3.06938	6.95185	5.99247
19651	NM_011250,NM_001282001,NM_001282000	Rbl2	retinoblastoma-like 2	2.45587	3.25241	5.37257	0.0164521	0.0785375	0.437696	2.66824	3.96447	0.205823	0.386283	2.37237	2.70257	2.61694	2.94543	2.70386	4.40343	3.81357	3.67641	3.72929	3.60701	3.9051	7.80512	8.1556	15.4007	18.4197	14.382
26364	NM_001163029,NM_011925,NM_001163030,NM_001163031	Cd97	CD97 antigen	6.99531	3.25221	11.6649	6.68321e-05	0.00350859	0.47825	2.13881	4.9452	0.371086	0.301692	1.89952	1.63451	2.51589	2.44431	2.19984	5.29192	4.80118	4.74252	2.37621	1.3133	3.62186	5.28021	5.32806	30.3059	39.5923	34.2648
78771	NM_030174	Mctp1	multiple C2 domains, transmembrane 1	9.70292	3.25123	46.831	2.19381e-07	0.000181641	0.15408	2.00188	5.2803	0.15032	0.0338333	1.83424	2.09994	1.84133	2.13126	2.10263	5.26169	5.31935	5.25985	2.22405	2.10284	2.15942	4.05527	4.9118	29.4897	55.4975	51.4954
14228	NM_010219	Fkbp4	FK506 binding protein 4	-2.96694	3.25001	-10.4798	6.43615e-05	0.00350788	0.319872	4.12784	2.55886	0.296124	0.120949	3.71599	4.33745	3.92696	4.24109	4.4177	2.49282	2.48531	2.69846	11.1046	12.5408	9.95554	20.3943	29.8424	3.64631	5.9138	6.60801
106869	NM_001177759,NM_134131,NM_001177760	Tnfaip8	tumor necrosis factor, alpha-induced protein 8	3.12625	3.24285	7.5029	0.00913695	0.0547534	0.392758	2.52325	4.16768	0.159282	0.35901	2.55763	2.70156	2.32071	2.63529	2.40106	3.77296	4.47475	4.25534	4.38829	3.60345	3.12243	6.12911	6.37956	9.92766	30.9326	23.1583
12043	NM_177410,NM_009741	Bcl2	B cell leukemia/lymphoma 2	3.34937	3.23774	15.6495	6.8602e-05	0.00352168	0.247877	2.48115	4.22504	0.245918	0.0311017	2.4623	2.44259	2.86337	2.4623	2.17518	4.1895	4.24727	4.23835	4.05692	2.85602	4.70855	5.35873	5.22254	13.2143	25.7438	22.9676
77480	NM_001081378	Kidins220	kinase D-interacting substrate 220	2.05983	3.23622	5.76783	0.0101334	0.0585701	0.333188	2.75667	3.79919	0.180311	0.280182	2.61879	2.72569	2.95424	2.93024	2.55439	3.62583	3.64932	4.12244	4.60948	3.6669	5.02812	7.70011	7.18598	8.93339	15.9825	20.7277
14131	NM_010188	Fcgr3	Fc receptor, IgG, low affinity III	2.64772	3.23081	3.66019	0.0112032	0.0620014	0.814596	2.6039	4.00865	0.744442	0.330715	1.9896	1.72681	2.66993	3.47458	3.15859	3.78101	3.85695	4.38801	2.59602	1.44276	4.05922	11.6564	11.7002	9.96636	19.0311	26.0095
20492	NM_009193,NM_001289725,NM_001289724	Slbp	histone RNA hairpin-binding protein isoform 3	-2.94611	3.22435	-3.88076	0.0484369	0.15512	0.71099	4.09662	2.5378	0.231688	0.672181	4.45456	4.16337	3.84113	3.9763	4.04773	2.23059	3.3087	2.07412	18.6707	11.0886	9.3994	16.8506	22.5892	2.8682	12.0289	3.80832
235559	NM_176979	Topbp1	topoisomerase (DNA) II binding protein 1	-3.1559	3.22337	-11.3525	0.00482868	0.0381498	0.25808	4.1573	2.49925	0.0808162	0.245101	4.21563	4.24837	4.06639	4.08087	4.17524	2.2562	2.74635	2.49519	16.1424	11.6839	10.9819	18.1531	25.2326	2.93394	7.43794	5.54232
15354	NM_001293625,NM_001293624,NM_008253,NM_001293623	Hmgb3	high mobility group protein B3	-9.20348	3.22303	-11.8619	0.00218456	0.024374	0.489027	5.1999	1.99772	0.226495	0.433414	5.32593	5.46034	5.12996	4.85929	5.22396	2.24165	2.25419	1.49731	33.1629	27.78	23.458	31.8044	53.1557	2.89498	4.79578	2.11037
14011	NM_007961,NM_001303102	Etv6	transcription factor ETV6 isoform 2	-2.69822	3.22297	-9.03814	0.00845576	0.0527817	0.279289	4.01755	2.58554	0.0820356	0.266969	3.95263	3.98485	4.15472	3.96585	4.0297	2.321	2.58075	2.85487	13.33	9.72881	11.7577	16.7588	22.2853	3.11084	6.45367	7.49366
53382	NM_016792	Txnl1	thioredoxin-like 1	-2.0849	3.22244	-4.75407	0.0190395	0.0862657	0.408643	3.79572	2.73574	0.211259	0.349799	3.97128	3.9508	3.80037	3.81169	3.44448	2.4691	3.13181	2.60632	13.473	9.53606	9.23698	14.964	14.6058	3.54847	10.3634	6.09658
75725	NM_029404,NM_001168382	Phf14	PHD finger protein 14	-2.24697	3.21791	-4.30969	0.0143373	0.071866	0.51463	3.85446	2.68648	0.333546	0.391907	4.02625	4.13	4.05415	3.31837	3.74351	3.10294	2.63159	2.32491	13.9965	10.7625	10.9005	10.4035	18.1746	6.03057	6.74839	4.7753
13026	NM_001163159,NM_001163160,NM_009981	Pcyt1a	phosphate cytidylyltransferase 1, choline, alpha isoform	2.19931	3.21418	8.04557	0.000357312	0.0092312	0.282523	2.69555	3.8326	0.223049	0.173403	2.92982	2.46299	2.50885	2.92601	2.65007	3.72848	3.73654	4.03277	6.00991	2.91854	3.60536	7.67285	7.76936	9.61178	17.2321	19.6983
67887	NM_026432	Tmem66	transmembrane protein 66	2.62079	3.2136	9.23436	9.18695e-05	0.00420588	0.314682	2.59289	3.98289	0.278618	0.146276	2.88885	2.13126	2.62704	2.65865	2.65865	3.85284	4.14126	3.95459	5.82107	2.16678	3.92729	6.25793	7.82229	10.5542	23.7863	18.2851
56449	NM_011733,NM_139117	Ybx3	Y box protein 3	-5.52621	3.20884	-5.95551	0.0241279	0.100667	0.722976	4.67078	2.20448	0.143268	0.708639	4.47769	4.87913	4.63635	4.68482	4.67588	1.39813	2.48722	2.72811	18.8989	17.9683	16.4621	28.1812	35.9672	1.23247	5.91911	6.78488
70430	NM_178337	Tbce	tubulin-specific chaperone E	2.23338	3.20795	9.21674	9.33033e-05	0.00421244	0.263202	2.68028	3.83951	0.233546	0.121372	2.98317	2.33884	2.62205	2.69889	2.75845	3.97266	3.73506	3.8108	6.28962	2.60664	3.91559	6.43555	8.50867	11.3652	17.2007	16.0841
12509	NM_001111060,NM_007652	Cd59a	CD59a antigen	4.90903	3.20605	8.40325	0.000892734	0.0153352	0.607911	2.25757	4.55301	0.603544	0.0727391	2.01024	3.33197	2.00056	2.05325	1.89184	4.61973	4.47547	4.56383	2.64131	6.00186	2.46088	3.77983	4.05138	18.1171	30.9828	30.1748
67739	NM_026353	Slc48a1	solute carrier family 48 (heme transporter), member 1	3.93674	3.20103	4.91961	0.00424247	0.0356147	0.796539	2.36168	4.33869	0.612362	0.509398	1.55894	1.8609	2.89713	2.85314	2.63831	4.29901	3.85029	4.86676	1.64176	1.65988	4.80623	7.23163	7.70752	14.3606	18.9091	37.8692
140481	NM_172903	Man2a2	mannosidase 2, alpha 2	2.71024	3.18968	6.29766	0.000920265	0.0155601	0.463095	2.55055	3.98897	0.380624	0.263784	1.92825	2.51589	2.87886	2.59397	2.8358	4.28421	3.77649	3.90621	2.45396	3.0647	4.75425	5.92966	9.04639	14.2356	17.8294	17.5366
14537	NM_010265,NM_173442,NM_001136484	Gcnt1	glucosaminyl (N-acetyl) transferase 1, core 2	4.92977	3.18722	8.23306	0.000387409	0.00952167	0.554898	2.23785	4.53936	0.428585	0.352458	2.84286	2.46827	2.18831	1.89141	1.79837	4.92411	4.46189	4.23209	5.59338	2.93126	2.86176	3.2914	3.74988	22.4373	30.4332	22.8179
18221	NM_010948	Nudc	nuclear distribution gene C homolog (Aspergillus)	-2.16993	3.18523	-4.54747	0.00403589	0.0347587	0.5051	3.79271	2.67506	0.42986	0.265228	3.43436	3.23763	4.14717	3.97038	4.17399	2.3688	2.82716	2.82922	8.98108	5.555	11.6655	16.8072	25.1847	3.24299	8.02879	7.33152
23972	NM_001201470,NM_011864	Papss2	3'-phosphoadenosine 5'-phosphosulfate synthase 2	25.1258	3.18117	14.9927	2.71059e-05	0.00217285	0.611928	1.61501	6.26611	0.462974	0.400138	1.39519	1.41867	1.06571	2.06076	2.13471	6.23162	6.68238	5.88433	1.35879	1.03186	1.0246	3.79736	5.04435	57.7381	137.301	80.9547
28036	NM_138593	Larp7	La ribonucleoprotein domain family, member 7	-2.01753	3.17694	-7.91011	0.00150498	0.0201372	0.244439	3.72332	2.71073	0.162702	0.182424	3.91998	3.86322	3.62221	3.53596	3.67524	2.5672	2.64897	2.91602	12.9809	9.00184	8.16671	12.0766	17.3305	3.9065	6.86151	7.88564
22427	NM_001122822,NM_011721	Wrn	Werner syndrome homolog (human)	-2.13214	3.17472	-6.81317	0.000775931	0.0139413	0.345904	3.7675	2.6752	0.326113	0.115326	4.13208	4.10062	3.52389	3.63812	3.44281	2.65168	2.80047	2.57344	15.1952	10.5457	7.63723	12.9631	14.5878	4.1879	7.83129	5.93682
20539	NM_011404	Slc7a5	solute carrier family 7 (cationic amino acid transporter, y+ system), member 5	2.16481	3.17401	9.20225	0.000708568	0.0131794	0.270238	2.66541	3.77966	0.269466	0.0204179	2.3769	2.41208	2.99169	2.69152	2.85487	3.76787	3.80323	3.76787	3.74699	2.78194	5.15659	6.40564	9.18692	9.88121	18.1917	15.4986
211286	NM_001033242	Cln5	ceroid-lipofuscinosis, neuronal 5	2.12583	3.16626	4.30274	0.00902002	0.0544283	0.494702	2.66865	3.75667	0.363676	0.335366	2.53849	2.18643	2.55603	2.98602	3.07627	3.4306	3.73878	4.10062	4.30958	2.2736	3.7261	8.04506	10.9908	7.65448	17.2527	20.5363
269941	NM_001081163	Chsy1	chondroitin sulfate synthase 1	3.58514	3.16242	11.0573	0.000196793	0.00641114	0.324288	2.37279	4.21482	0.23402	0.224494	2.52997	2.25036	2.02734	2.45144	2.60484	4.14369	4.46626	4.03451	4.28133	2.40581	2.50549	5.31343	7.46308	12.8259	30.6739	19.7035
230484	NM_001301414,NM_146144	Usp1	ubiquitin carboxyl-terminal hydrolase 1	-2.69674	3.16011	-4.44187	0.0270773	0.107915	0.583449	3.95573	2.52451	0.269046	0.517714	4.07576	4.28057	3.55076	3.88669	3.98485	2.59784	3.00165	1.97404	14.5456	11.9314	7.78722	15.7648	21.7292	4.01243	9.27187	3.4191
107684	NM_001164804,NM_178893	Coro2a	coronin, actin binding protein 2A	2.70388	3.15764	5.41666	0.00456102	0.0371655	0.512402	2.52062	3.95565	0.360532	0.364105	2.26403	2.76024	2.99839	2.1138	2.46665	4.2898	3.5676	4.00956	3.35355	3.79542	5.17989	3.98136	6.70822	14.2877	14.9682	19.2924
59008	NM_021505,NM_001289520,NM_001042491,NM_001289517,NM_001289518,NM_001289519	Anapc5	anaphase-promoting complex subunit 5 isoform f	-2.28162	3.1576	-7.25898	0.00480363	0.0379807	0.303308	3.8082	2.61814	0.16855	0.252164	3.93465	3.90621	3.87289	3.51862	3.80864	2.32925	2.7311	2.79408	13.1231	9.30503	9.64238	11.8955	18.9274	3.13753	7.3602	7.12715
75430	NM_001291348,NM_027532,NM_001291353,NM_001291352,NM_001291349	Anapc15	anaphase-promoting complex subunit 15 isoform c	8.57514	3.15458	6.33899	0.00101062	0.0162051	1.051	1.96476	5.06492	0.983678	0.370097	1.77753	0.384909	2.25893	2.99123	2.41122	5.40121	4.66841	5.12515	2.09419	0.185634	2.98813	8.08989	6.42377	32.9883	36.0294	46.783
74131	NM_028773	Sash3	SAM and SH3 domain containing 3	2.50447	3.15142	6.34758	0.000924514	0.0155681	0.446521	2.55801	3.88251	0.414609	0.16577	2.16616	2.06999	2.71814	2.84286	2.99288	4.06023	3.73208	3.85521	3.04146	2.04853	4.21725	7.17742	10.2734	12.117	17.149	16.5734
67388	NM_026124	1110008F13Rik	RIKEN cDNA 1110008F13 gene	-2.33821	3.14665	-3.62929	0.0324719	0.122561	0.627093	3.81845	2.59304	0.357892	0.514935	3.56866	3.58476	3.53475	4.10062	4.30346	2.20708	2.39432	3.17773	9.88409	7.32843	7.68967	18.4682	27.471	2.8137	5.41859	9.61296
73124	NM_175193,NM_001291069	Golim4	Golgi integral membrane protein 4 isoform 1	2.55109	3.14404	6.08485	0.0121069	0.0651883	0.402628	2.54024	3.89135	0.188395	0.355832	2.84229	2.40776	2.43448	2.60824	2.40842	3.5273	4.23835	3.9084	5.58871	2.77623	3.41645	5.99815	6.40965	8.30973	25.4519	17.5585
22038	NM_011636	Plscr1	phospholipid scramblase 1	3.09558	3.14048	6.64874	0.00222003	0.0245073	0.472748	2.42943	4.05964	0.328386	0.340078	2.93499	2.1897	2.44815	2.09037	2.48396	3.72984	4.40914	4.03994	6.03934	2.27858	3.44436	3.88446	6.79296	9.61428	29.3509	19.759
114715	NM_001277256,NM_033524	Spred1	sprouty protein with EVH-1 domain 1, related sequence	3.79471	3.13785	6.91254	0.00120843	0.0177117	0.545826	2.32001	4.244	0.404716	0.366239	2.91538	2.52923	2.209	1.92798	2.01847	3.82122	4.44673	4.46405	5.94609	3.0936	2.89639	3.38608	4.57284	10.2576	30.0433	27.897
14211	NM_001301412,NM_008017	Smc2	structural maintenance of chromosomes protein 2	-3.83173	3.13686	-6.64422	0.0134074	0.0694425	0.520122	4.25211	2.31411	0.195523	0.481972	4.17898	4.53018	4.00491	4.33745	4.20904	2.54561	2.63666	1.76007	15.6894	14.2617	10.5634	21.8438	25.8994	3.82849	6.77168	2.7916
19055	NM_008913,NM_001293622	Ppp3ca	serine/threonine-protein phosphatase 2B catalytic subunit alpha isoform isoform 2	2.10802	3.13658	6.212	0.00150131	0.0201372	0.343337	2.64443	3.72032	0.264056	0.219442	2.52068	2.49302	2.35718	2.92716	2.9241	3.88005	3.8108	3.4701	4.25386	2.99899	3.22035	7.67702	9.68489	10.7022	18.3646	12.2846
13032	NM_009982	Ctsc	cathepsin C	3.75695	3.13103	19.8099	1.46176e-06	0.000473198	0.196752	2.31859	4.22815	0.164589	0.107804	2.21943	2.29295	2.22873	2.60861	2.24322	4.1053	4.27215	4.30699	3.21505	2.49862	2.93342	5.99934	5.5793	12.5391	26.5107	24.3608
16549	NM_010613	Khsrp	KH-type splicing regulatory protein	-3.04236	3.13079	-6.76664	0.00315311	0.0303964	0.450162	4.03462	2.42943	0.290793	0.343636	4.37725	4.30346	3.90933	3.87725	3.70582	2.49065	2.73834	2.0593	17.848	12.0927	9.87544	15.6648	17.7212	3.63555	7.38851	3.75029
140795	NM_001287124,NM_001287123,NM_001287122,NM_001287121,NM_001287120,NM_001008497,NM_001287119,NM_133200	P2ry14	purinergic receptor P2Y, G-protein coupled, 14	10.5597	3.1271	19.187	7.19284e-06	0.00107614	0.386547	1.85919	5.25969	0.371444	0.106994	2.20263	2.03149	2.09712	1.304	1.66071	5.38279	5.18911	5.20716	3.16862	1.96623	2.67294	1.80568	3.26937	32.3967	51.1904	49.5397
20715	NM_009251	Serpina3g	serine (or cysteine) peptidase inhibitor, clade A, member 3G	10.0166	3.12031	23.9123	3.59022e-05	0.00255464	0.263198	1.87324	5.19757	0.16802	0.20259	1.89608	1.9823	2.03761	1.84678	1.60344	5.34027	4.96569	5.28674	2.36889	1.86828	2.52781	3.14677	3.09533	31.6519	44.3613	51.9558
433638	NM_001033780	I830077J02Rik	RIKEN cDNA I830077J02 gene	11.0378	3.11297	11.0691	3.69163e-05	0.0025647	0.641485	1.83026	5.29464	0.542305	0.34265	1.07617	1.52666	1.97028	2.09561	2.48259	5.36795	5.5947	4.92127	0.887919	1.16683	2.40112	3.90435	6.78415	32.2196	67.2332	40.4331
68133	NM_026572	Gcsh	glycine cleavage system protein H (aminomethyl carrier)	-2.78115	3.11044	-5.83219	0.0066215	0.0455675	0.475274	3.93459	2.45891	0.290783	0.375939	4.14588	4.31342	3.88839	3.66567	3.65961	2.08614	2.83794	2.45266	15.3088	12.2477	9.73046	13.3642	16.9528	2.51206	8.09846	5.34586
59125	NM_021605	Nek7	NIMA (never in mitosis gene a)-related expressed kinase 7	3.59735	3.10748	8.23254	0.000362303	0.0092312	0.446383	2.31832	4.16526	0.347365	0.280348	2.58025	2.54044	1.75776	2.20239	2.51078	4.03523	4.48701	3.97354	4.46294	3.12695	2.0056	4.3124	6.93242	11.8355	31.1069	18.6342
13858	NM_001159964,NM_007943	Eps15	epidermal growth factor receptor pathway substrate 15	-2.57304	3.10594	-6.31898	0.00266426	0.0271931	0.416283	3.86162	2.49815	0.289899	0.298748	4.15155	4.19792	3.65329	3.58829	3.71705	2.18099	2.77423	2.53922	15.3561	11.3006	8.38887	12.5466	17.8443	2.74552	7.63472	5.76245
14710	NM_001038664,NM_001284393,NM_001284397,NM_023121	Gngt2	guanine nucleotide binding protein (G protein), gamma transducing activity polypeptide 2	26.5977	3.10207	15.4576	9.30138e-06	0.00122696	0.657453	1.53514	6.26837	0.614322	0.234208	1.85917	0.605339	2.14479	1.24307	1.82335	6.53175	6.08351	6.18986	2.28103	0.308257	2.7602	1.69012	3.83026	71.0042	93.1819	95.7183
15212	NM_010422	Hexb	hexosaminidase B	2.97566	3.09904	9.6659	8.41017e-05	0.00398375	0.345178	2.4107	3.98391	0.314948	0.141266	2.06999	2.16367	2.34753	2.69251	2.77982	3.82885	4.1053	4.01759	2.78694	2.22566	3.19484	6.40599	8.65419	10.3612	23.062	19.5358
27999	NM_138587	Fam3c	family with sequence similarity 3, member C	6.10095	3.09478	13.5084	0.00137024	0.0188317	0.351176	2.05397	4.663	0.168923	0.30788	1.85431	1.89702	2.11831	2.1627	2.2375	4.32608	4.92971	4.73321	2.2678	1.72287	2.70906	4.1693	5.5485	14.6203	42.8359	34.1111
22384	NM_033561	Eif4h	eukaryotic translation initiation factor 4H	-2.41642	3.09143	-3.79966	0.0435348	0.145502	0.601163	3.79269	2.51982	0.248648	0.547331	3.4801	4.11349	3.96585	3.69076	3.71327	1.91718	2.65627	2.98602	9.26768	10.6115	10.2392	13.566	17.8334	2.13444	6.90323	8.35143
93736	NM_033565	Aff4	AF4/FMR2 family, member 4	5.2809	3.09008	19.905	0.000358348	0.0092312	0.220797	2.11465	4.51544	0.113023	0.189676	2.20529	2.21961	2.15872	2.01937	1.97028	4.70663	4.32732	4.51236	3.17672	2.34824	2.7932	3.65844	4.36776	19.4022	27.5704	28.9167
104458	NM_025936	Rars	arginyl-tRNA synthetase	-2.4053	3.08925	-8.26249	0.000528536	0.011127	0.300896	3.78656	2.52035	0.224069	0.200827	3.63226	4.11094	3.59469	3.92927	3.66567	2.29295	2.59468	2.67341	10.3942	10.5999	8.01902	16.219	17.0575	3.02647	6.54282	6.47025
13876	NM_133659,NM_001302152,NM_001302153,NM_001302154,NM_001302183,NM_001302179	Erg	transcriptional regulator ERG isoform 2	-2.4263	3.08687	-4.25245	0.00539575	0.0406573	0.629361	3.79177	2.51301	0.558604	0.289925	3.86908	2.82186	4.1895	3.93713	4.14126	2.23949	2.81695	2.48259	12.4089	3.96797	11.9898	16.3096	24.5595	2.89094	7.9535	5.46535
67973	NM_026483	Mphosph10	M-phase phosphoprotein 10 (U3 small nucleolar ribonucleoprotein)	-2.14987	3.0754	-4.90125	0.00541061	0.0406629	0.495658	3.67669	2.57244	0.483208	0.110393	3.06762	4.22106	3.35763	3.65502	4.08213	2.6948	2.48032	2.5422	6.76788	11.4451	6.7839	13.1816	23.2387	4.34549	5.87957	5.784
13034	NM_007799	Ctse	cathepsin E	-3.44341	3.07227	-6.13575	0.00136208	0.0188003	0.58063	4.09104	2.3072	0.457062	0.358086	4.3576	3.5008	4.68314	4.07843	3.83522	1.90453	2.42721	2.58987	17.5952	6.85084	16.999	18.1494	19.4182	2.10992	5.60607	6.00669
16330	NR_126474,NM_008385	Inpp5b	inositol polyphosphate-5-phosphatase B	3.87587	3.06918	10.1377	0.000158984	0.00583371	0.420342	2.24375	4.19827	0.403658	0.117247	1.58503	2.21349	2.53881	2.27901	2.6024	4.28665	4.06526	4.24289	1.68957	2.33398	3.68838	4.62128	7.45369	14.2517	22.2838	23.0242
100201	NM_181401	Tmem64	transmembrane protein 64	4.72055	3.0673	6.62941	0.00424806	0.0356147	0.635141	2.14572	4.38468	0.391211	0.500358	2.3392	2.72877	1.94181	1.98044	1.7384	3.81875	4.76839	4.5669	3.60193	3.6738	2.34757	3.53876	3.52458	10.2096	39.0489	30.256
14782	NM_010344	Gsr	glutathione reductase	-2.88095	3.06673	-5.81615	0.00204502	0.0234705	0.57149	3.92356	2.39702	0.547575	0.163592	3.29013	3.61454	3.72848	4.58604	4.39862	2.53564	2.21657	2.43885	8.03954	7.51364	8.78793	26.0455	29.3331	3.78774	4.62077	5.27874
217430	NM_172574,NM_001161111	Pqlc3	PQ loop repeat containing	3.91921	3.06672	9.04259	0.000219971	0.00682236	0.43417	2.23583	4.2064	0.339249	0.270949	2.23223	1.77622	2.73064	2.17661	2.26346	4.479	4.20305	3.93713	3.25781	1.52088	4.25651	4.22238	5.68471	16.3656	24.9006	18.1203
72828	NM_176860	Ubash3b	ubiquitin associated and SH3 domain containing, B	7.57924	3.06613	17.9098	2.00205e-06	0.000534959	0.337645	1.93541	4.85746	0.292173	0.16923	1.57495	1.8312	1.95166	2.38308	1.93615	4.91846	4.98773	4.66619	1.67502	1.60719	2.3657	5.01988	4.23018	22.4109	44.7513	32.7055
15259	NM_001145824,NM_010434	Hipk3	homeodomain interacting protein kinase 3	3.7237	3.06118	9.68333	0.00302998	0.0294272	0.357483	2.25635	4.15308	0.178122	0.309945	2.04058	2.39093	2.09212	2.32828	2.42983	3.93827	4.5084	4.01258	2.7173	2.74453	2.66362	4.80441	6.52644	11.1388	31.6397	19.3791
12607	NM_001024806	Cebpz	CCAAT/enhancer binding protein zeta	-2.26408	3.0598	-5.49353	0.00154366	0.0202091	0.443678	3.70552	2.5266	0.383037	0.223903	3.95879	4.20256	3.50778	3.22442	3.63406	2.57813	2.28142	2.72024	13.357	11.3071	7.51218	9.63876	16.6744	3.95631	4.9254	6.74719
21807	NM_009366,NM_207652,NM_001177751	Tsc22d1	TSC22 domain family, member 1	-4.09336	3.05638	-6.49365	0.00152853	0.0201471	0.686681	4.23767	2.20438	0.665958	0.167426	4.74372	4.88842	4.48701	3.68229	3.38689	2.01937	2.34547	2.24831	22.9097	18.1212	14.7443	13.4878	13.905	2.35614	5.19319	4.45
22779	NM_011770	Ikzf2	IKAROS family zinc finger 2	3.96745	3.05572	10.09	0.000161014	0.00585958	0.429513	2.21925	4.20747	0.4123	0.120375	2.46559	2.63159	2.39643	1.61618	1.98649	4.22106	4.32047	4.08087	4.06695	3.39142	3.32457	2.53261	4.43043	13.5363	27.4749	20.2066
67949	NM_026472	Nifk	nucleolar protein interacting with the FHA domain of MKI67	-2.54203	3.05541	-4.04382	0.0401294	0.139242	0.594449	3.80165	2.45566	0.229148	0.548508	4.12158	3.68229	3.93179	3.53187	3.74069	1.82884	2.84772	2.69043	15.0031	7.89009	9.98741	12.0393	18.1668	1.96024	8.17609	6.56312
665211	NM_001190302,NM_001282028	Gm14326	predicted gene 14326	2.16403	3.05303	3.85491	0.00931829	0.0553941	0.58593	2.54654	3.66026	0.48194	0.333238	1.94007	3.01471	3.02205	2.20603	2.54984	4.03994	3.52457	3.41628	2.48526	4.63733	5.26611	4.32605	7.159	11.8687	14.2805	11.7204
13723	NM_010330	Emb	embigin	-5.16559	3.04506	-9.11027	0.000102737	0.00436779	0.536069	4.45178	2.08285	0.459687	0.275785	4.09056	4.20064	4.07576	5.0505	4.84146	1.83491	2.37989	2.03376	14.7412	11.3023	11.0715	36.2024	40.5311	1.9741	5.35687	3.6484
107769	NM_145375,NR_111910,NM_001291282	Tm6sf1	transmembrane 6 superfamily member 1 isoform 2	-2.43201	3.03512	-3.72071	0.0262573	0.105607	0.647346	3.74316	2.46101	0.39628	0.511878	3.20545	4.06381	3.46306	4.12244	3.86103	2.91497	2.56184	1.90622	7.5257	10.344	7.23767	18.787	19.7124	5.22352	6.35299	3.20737
70155	NM_001081079	Ogfrl1	opioid growth factor receptor-like 1	-2.69652	3.02946	-10.4306	0.000422608	0.00991892	0.263562	3.82837	2.39727	0.180222	0.192315	3.68738	4.06945	3.96022	3.7742	3.65059	2.48597	2.52923	2.17661	10.8574	10.3895	10.1954	14.4535	16.8542	3.61737	6.12753	4.19961
70572	NM_023579	Ipo5	importin 5	-3.23737	3.02467	-13.9282	0.00036521	0.00925999	0.228511	3.98854	2.29372	0.139616	0.180899	4.22106	3.95879	3.84242	3.95459	3.96585	2.11146	2.29649	2.47322	16.2485	9.55583	9.40508	16.5955	21.4336	2.56954	4.99549	5.42346
18753	NM_011103	Prkcd	protein kinase C, delta	3.33826	3.02004	6.02839	0.00111775	0.0170499	0.586002	2.27319	4.01228	0.48407	0.330265	1.78995	1.69913	2.5932	2.64568	2.63798	4.38801	3.76787	3.88097	2.12872	1.4121	3.84122	6.1947	7.70619	15.1766	17.6417	17.0886
18412	NM_001290769,NM_011018	Sqstm1	sequestosome-1 isoform 2	11.2734	3.01953	7.68684	0.00810298	0.0516272	0.81708	1.74128	5.23613	0.344565	0.740875	1.93795	1.79668	2.16726	1.2978	1.50671	4.91423	4.71065	6.08351	2.48046	1.55136	2.81836	1.796	2.76983	22.3913	36.6509	89.858
20684	NM_013673	Sp100	nuclear antigen Sp100	-2.49463	3.01894	-4.1965	0.0307387	0.117552	0.569481	3.74953	2.4307	0.264656	0.504248	3.87037	4.0407	3.88669	3.40018	3.54969	3.00549	2.22381	2.06281	12.4262	10.2087	9.72191	11.0257	15.7682	5.59636	4.65942	3.76328
68724	NM_026823	Arl8a	ADP-ribosylation factor-like 8A	3.09433	3.01403	4.71912	0.00586734	0.0427118	0.678321	2.30741	3.93704	0.505898	0.45187	1.62068	2.23365	2.09427	2.91105	2.6774	4.41197	3.51245	3.88669	1.76426	2.37268	2.66902	7.59297	7.97598	15.4764	14.1795	17.1751
17765	NM_013827,NM_001253878,NM_001253879,NM_001253880,NR_045608,NM_001253877	Mtf2	metal response element binding transcription factor 2	-2.18006	3.00865	-10.0401	0.000372026	0.00931648	0.248425	3.62291	2.49854	0.245414	0.0385591	3.70189	4.01258	3.48238	3.39084	3.52685	2.52856	2.51201	2.45506	10.9462	9.99194	7.35633	10.988	15.5454	3.76638	6.03383	5.35858
73699	NM_001034085,NM_001286553,NM_028614	Ppp2r1b	protein phosphatase 2, regulatory subunit A, beta	-2.14539	3.00709	-5.53181	0.00721508	0.0481976	0.375434	3.60771	2.50647	0.234834	0.292923	4.01007	3.41034	3.49174	3.59734	3.52906	2.17306	2.72249	2.62386	13.8683	6.4314	7.40633	12.6297	15.5531	2.72736	7.27869	6.20498
20826	NM_011482	Nhp2l1	NHP2 non-histone chromosome protein 2-like 1 (S. cerevisiae)	-3.03865	3.00454	-4.31382	0.0388356	0.136424	0.657992	3.91138	2.30795	0.214937	0.621896	4.09737	3.72008	3.63812	4.05875	4.04259	1.62047	2.472	2.83137	14.8416	8.09906	8.26314	17.917	22.5017	1.5711	5.83029	7.34831
68949	NM_001081005	1500012F01Rik	RIKEN cDNA 1500012F01 gene	-6.38812	3.00268	-6.36889	0.00690302	0.0468641	0.777965	4.62487	1.94948	0.435459	0.644675	4.18162	4.44673	5.31935	4.43779	4.73884	2.47514	1.23018	2.14311	15.7082	13.6244	27.7279	23.3276	37.3847	3.58239	1.57835	4.06188
20133	NM_009103	Rrm1	ribonucleotide reductase M1	-4.60321	2.99324	-8.61539	0.00288262	0.0285279	0.472985	4.29074	2.0881	0.262789	0.393265	4.58353	4.48887	3.91008	4.24727	4.22395	1.76648	2.52654	1.97128	20.252	13.9881	9.87609	20.473	26.1838	1.83622	6.1141	3.41444
11799	NM_009689,NM_001012273	Birc5	baculoviral IAP repeat-containing 5	-6.07937	2.9889	-6.95463	0.0152001	0.0746117	0.659336	4.56212	1.9582	0.188172	0.631914	4.88842	4.44199	4.55906	4.46749	4.45365	1.60344	2.68778	1.58338	25.3557	13.5745	15.6429	23.9245	30.8132	1.54999	7.07587	2.31329
66580	NM_001081090	Esf1	ESF1, nucleolar pre-rRNA processing protein, homolog (S. cerevisiae)	-2.21247	2.98811	-5.4053	0.00239026	0.0256001	0.457761	3.61535	2.46969	0.432364	0.150355	3.69936	4.24989	3.23684	3.18364	3.70703	2.55816	2.55483	2.29609	10.9366	11.7079	6.19918	9.34409	17.7271	3.86935	6.32131	4.63477
24014	NM_011882	Rnasel	ribonuclease L (2', 5'-oligoisoadenylate synthetase-dependent)	2.67864	2.98479	10.4687	0.000155236	0.00573656	0.296909	2.3575	3.779	0.286539	0.0777827	2.29295	2.33006	2.74342	2.4668	1.95425	3.71705	3.86629	3.75365	3.45714	2.58604	4.30797	5.36892	4.282	9.54477	19.1305	15.2807
20610	NM_019929,NR_125904,NR_125903,NM_001301672,NM_001301673,NM_001301671	Sumo3	small ubiquitin-related modifier 3 isoform 2	-2.13912	2.98462	-5.41918	0.00353345	0.0324996	0.39635	3.58311	2.48609	0.292221	0.267769	3.24387	3.82977	3.40163	3.93827	3.50201	2.17797	2.61792	2.66239	7.73883	8.77902	6.9613	16.3318	15.2671	2.73753	6.66416	6.4033
72515	NM_175639	Wdr43	WD repeat domain 43	-2.28778	2.98452	-30.4187	1.58802e-06	0.000473198	0.0767557	3.64061	2.44667	0.056339	0.0521283	3.67641	3.64303	3.68295	3.54389	3.65679	2.49096	2.45982	2.38922	10.725	7.66663	8.54847	12.1373	16.9133	3.63683	5.77257	5.03133
19079	NM_031869	Prkab1	protein kinase, AMP-activated, beta 1 non-catalytic subunit	2.76989	2.98399	3.45114	0.0490635	0.156157	0.771104	2.33824	3.80807	0.355099	0.684475	2.38414	2.52856	2.71771	1.77299	2.28781	4.56383	3.22987	3.63051	3.76295	3.09271	4.21714	2.92437	5.81381	17.3652	11.3803	13.9189
73046	NM_028419	Glrx5	glutaredoxin 5 homolog (S. cerevisiae)	-4.20863	2.9837	-3.87096	0.046227	0.151155	0.952594	4.19534	2.12199	0.341975	0.889094	3.70398	4.41496	4.5626	4.28665	4.0085	1.09535	2.63798	2.63263	10.9602	13.3361	15.7157	21.1032	22.0123	0.819143	6.78426	6.24845
13433	NM_010066,NM_001199433,NM_001199432,NM_001199431	Dnmt1	DNA methyltransferase (cytosine-5) 1	-2.85024	2.97495	-6.01345	0.00217554	0.0242994	0.493084	3.82494	2.31385	0.366403	0.329971	3.37125	3.48393	4.07264	4.14272	4.05415	2.66938	2.25474	2.01743	8.53498	6.72992	11.031	19.0693	22.6754	4.24067	4.79919	3.58042
17330	NM_010799	Minpp1	multiple inositol polyphosphate histidine phosphatase 1	-3.06233	2.97364	-7.40473	0.000334944	0.00904262	0.4477	3.88859	2.27396	0.380109	0.236542	4.33745	4.23794	3.69156	3.72008	3.45593	2.19265	2.0888	2.54044	17.4138	11.6214	8.59659	13.8075	14.7171	2.77266	4.09814	5.77275
56722	NM_019980	Litaf	LPS-induced TN factor	3.10966	2.97259	7.09448	0.000397179	0.00966377	0.482566	2.2648	3.90156	0.427756	0.223371	1.54016	2.31596	2.58213	2.30136	2.58441	3.64391	4.0407	4.02008	1.60196	2.56188	3.8036	4.69803	7.36491	9.06325	21.8852	19.5935
12505	NM_001039151,NM_001039150,NM_001177785,NM_001177787,NM_001177786,NM_009851	Cd44	CD44 antigen	-2.32614	2.97054	-4.3119	0.0428643	0.144326	0.495894	3.64129	2.42335	0.128066	0.479072	3.57672	3.4801	3.77202	3.77202	3.60559	1.89049	2.56109	2.81846	9.93315	6.71348	9.04399	14.4212	16.3842	2.08289	6.34695	7.26267
212880	NM_001282055	Ddx46	DEAD (Asp-Glu-Ala-Asp) box polypeptide 46	-2.00226	2.96884	-5.40305	0.0167102	0.0794422	0.335724	3.5116	2.50997	0.155006	0.297798	3.39616	3.7742	3.4884	3.3967	3.50253	2.66807	2.69538	2.16646	8.71327	8.41315	7.38866	11.0194	15.2678	4.23792	7.11609	4.16299
16210	NM_008378	Impact	impact, RWD domain protein	2.28104	2.96527	7.63125	0.00150918	0.0201372	0.299006	2.4295	3.61919	0.203056	0.219483	2.63953	2.40141	2.63831	2.22791	2.24033	3.60631	3.40643	3.84483	4.69787	2.76331	3.95826	4.41232	5.55989	8.75235	13.0957	16.4534
69956	NM_027275	Ptcd3	pentatricopeptide repeat domain 3	-2.36413	2.96458	-5.31283	0.0118372	0.0644152	0.432445	3.64951	2.4082	0.241043	0.359036	3.73308	3.90208	3.81754	3.45352	3.34131	2.10323	2.8039	2.31746	11.2782	9.27115	9.31006	11.4433	13.3467	2.55091	7.85828	4.74086
19696	NM_009044	Rel	reticuloendotheliosis oncogene	3.06819	2.96027	8.9209	0.000849046	0.0148704	0.347455	2.26005	3.87744	0.23512	0.25582	2.52825	2.33463	1.88204	2.28536	2.26998	4.16021	3.66207	3.81004	4.27197	2.59639	2.23772	4.64302	5.7192	12.9248	16.1527	16.0741
67596	NM_183264	Tespa1	thymocyte expressed, positive selection associated 1	5.33066	2.96017	8.03376	0.00199682	0.0231517	0.567409	1.98969	4.40401	0.35712	0.440929	2.12226	1.81887	2.55688	1.75518	1.69527	4.91147	4.18603	4.11452	2.91911	1.59017	3.72899	2.87877	3.38346	22.3609	24.5496	20.6344
14702	NM_001038637,NM_001285910,NM_001285911,NM_001285909,NM_001285908,NM_010315	Gng2	guanine nucleotide binding protein (G protein), gamma 2	2.99102	2.95811	6.86594	0.00928372	0.0552517	0.416568	2.27154	3.85218	0.19061	0.370401	2.49696	2.04025	2.23553	2.15312	2.43184	4.27578	3.69156	3.5892	4.17538	1.98608	2.94439	4.13392	6.53292	14.1186	16.5107	13.4568
16551	NM_010615	Kif11	kinesin family member 11	-5.94344	2.95654	-9.24934	0.00391328	0.0343561	0.504926	4.50962	1.93833	0.24032	0.444068	4.69222	4.68314	4.10596	4.57519	4.4916	2.18831	2.20105	1.42561	21.9832	15.771	11.3357	25.8892	31.6246	2.76018	4.55275	1.96921
54189	NM_001291143,NM_001291142,NM_019400,NM_001291141	Rabep1	rab GTPase-binding effector protein 1 isoform 2	2.63876	2.94871	4.19408	0.0220111	0.0949814	0.619578	2.33071	3.73057	0.352376	0.509615	2.82886	2.55041	2.19959	1.96342	2.11125	4.31853	3.41577	3.4574	5.54545	3.14344	2.88403	3.48284	4.94748	14.5657	13.1724	12.117
71538	NM_023605,NM_001081490	Fbxo9	f-box protein 9	2.0284	2.94846	4.17136	0.0222455	0.0957759	0.454205	2.4821	3.50244	0.258864	0.373218	2.80431	2.61792	2.50788	2.12172	2.35865	3.93338	3.28381	3.29013	5.41696	3.3589	3.60388	4.00779	6.17934	11.0555	11.856	10.5789
12489	NM_021293,NM_001111058	Cd33	CD33 antigen	4.53002	2.94793	5.06457	0.0158054	0.0766798	0.789585	2.05315	4.23267	0.411856	0.673661	1.39374	2.13844	1.96405	2.31946	2.45006	4.84583	3.51154	4.34063	1.35723	2.17795	2.39119	4.76984	6.62978	21.2963	14.178	24.8636
64008	NR_073483,NM_001271843,NM_022026	Aqp9	aquaporin 9	5.44738	2.94308	11.0199	0.00227976	0.0248508	0.404061	1.96421	4.40978	0.196957	0.352808	1.69274	2.20749	2.00082	1.85777	2.06225	4.73583	4.45827	4.03523	1.90103	2.32202	2.46131	3.17907	4.74822	19.8188	30.3441	19.7039
23918	NM_011830	Impdh2	inosine 5'-phosphate dehydrogenase 2	-2.02906	2.9359	-3.18277	0.0212403	0.0928657	0.646259	3.49034	2.46953	0.522131	0.380828	2.77982	3.29471	4.14272	3.40558	3.82885	2.33953	2.17072	2.89834	5.30557	5.79245	11.5995	11.055	19.3352	3.16938	4.40463	7.73447
100504486	NR_045032	Gdap10	ganglioside-induced differentiation-associated-protein 10	17.4676	2.93418	25.2359	9.21777e-06	0.00122696	0.315397	1.52371	5.65031	0.219419	0.226563	1.77163	1.1723	1.60446	1.55564	1.51449	5.91167	5.50962	5.52965	2.08259	0.752782	1.75343	2.39277	2.79366	46.6721	63.5585	61.3136
20409	NM_017375	Ostf1	osteoclast stimulating factor 1	2.03046	2.93412	3.39935	0.0255228	0.10418	0.578994	2.46736	3.48917	0.400538	0.418094	1.90206	2.23899	2.55308	2.89898	2.7437	3.02074	3.82455	3.62221	2.38346	2.38521	3.7137	7.51301	8.40263	5.66955	18.541	13.7911
22193	NM_009454	Ube2e3	ubiquitin-conjugating enzyme E2E 3	-2.28704	2.93118	-5.54327	0.00157442	0.020387	0.440544	3.58805	2.39457	0.370852	0.237797	4.19792	3.52685	3.61967	3.24754	3.34827	2.44294	2.60446	2.1363	15.8599	7.00399	8.15232	9.81578	13.4436	3.47223	6.58517	4.02952
78416	NM_030098	Rnase6	ribonuclease, RNase A family, 6	24.181	2.9305	13.3192	0.000129113	0.00509652	0.665896	1.4261	6.0219	0.464327	0.477303	1.7419	1.19476	0.724849	1.85109	1.61787	6.34143	6.25103	5.47323	2.01802	0.773503	0.654705	3.16103	3.13992	61.552	106.271	58.652
223601	NM_144846	Fam49b	family with sequence similarity 49, member B	-2.23173	2.93012	-5.42182	0.00199346	0.0231517	0.432145	3.56588	2.40771	0.353055	0.249201	3.73208	3.89077	2.98017	3.70774	3.51862	2.12113	2.57344	2.52856	11.2559	9.20108	5.1109	13.7508	15.4354	2.60073	6.40909	5.71338
100040563	NM_001166630	Dynlt1c	dynein light chain Tctex-type 1C	2.00463	2.92835	2.86	0.0375354	0.133501	0.688401	2.46934	3.47268	0.511556	0.460659	2.05963	1.98521	3.2668	2.47322	2.56184	3.97977	3.08002	3.35826	2.75912	1.8723	6.32392	5.38622	7.22072	11.4059	9.94561	11.1757
26896	NM_001048208,NM_012005	Med14	mediator complex subunit 14	-2.01039	2.92518	-8.80432	0.000477384	0.0105754	0.223422	3.47197	2.4645	0.163058	0.152741	3.2491	3.49556	3.3932	3.68604	3.53596	2.47789	2.3055	2.6101	7.79236	6.8115	6.94077	13.5119	15.5986	3.59656	5.02849	6.12332
72461	NM_028243	Prcp	prolylcarboxypeptidase (angiotensinase C)	-2.09872	2.92045	-6.02326	0.00570852	0.0420116	0.334193	3.50376	2.43425	0.206754	0.26256	3.54608	3.78668	3.44612	3.52814	3.21181	2.38308	2.71864	2.20105	9.71818	8.51345	7.17461	11.9797	12.1285	3.29141	7.26163	4.27452
140780	NM_080708	Bmp2k	BMP2 inducible kinase	5.83108	2.91993	12.339	1.73992e-05	0.00171054	0.430573	1.91303	4.4568	0.380432	0.201655	1.82483	2.53505	1.52348	1.94594	1.73587	4.65472	4.46405	4.25161	2.20515	3.11618	1.63323	3.43174	3.51725	18.57	30.5487	23.0988
14939	NM_013542	Gzmb	granzyme B	157.907	2.91713	22.2868	1.23364e-06	0.000443303	0.660367	1.02217	8.3251	0.533767	0.388816	0.971094	1.4093	1.45111	1.1449	0.134422	8.09057	8.11081	8.77391	0.770533	1.02093	1.53027	1.50993	0.166381	219.421	416.02	691.854
75612	NM_029364	Gns	glucosamine (N-acetyl)-6-sulfatase	4.84273	2.90988	8.38429	0.000455884	0.0103955	0.534355	1.98655	4.26237	0.401555	0.352547	2.15312	1.52735	2.55763	1.99135	1.70332	4.52778	3.86235	4.39698	3.00306	1.16794	3.73834	3.57114	3.41063	16.7503	19.077	26.082
76681	NM_023835	Trim12a	tripartite motif-containing 12A	2.95821	2.90975	6.19998	0.00101448	0.0162051	0.51106	2.23073	3.79545	0.418633	0.293135	1.89852	1.88616	2.84852	2.47059	2.04985	4.09056	3.50433	3.79147	2.3727	1.70533	4.65555	5.3791	4.69407	12.3565	14.1139	15.8565
14873	NM_010362	Gsto1	glutathione S-transferase omega 1	-2.14463	2.90691	-9.70104	0.000340261	0.00909449	0.250469	3.50891	2.40819	0.245519	0.049548	3.63406	3.47549	3.09532	3.69704	3.64265	2.39288	2.46358	2.36809	10.4143	6.67125	5.53062	13.6226	16.8044	3.31802	5.7914	4.94269
68192	NM_026609	Leprotl1	leptin receptor overlapping transcript-like 1	3.44252	2.90335	9.34913	9.33762e-05	0.00421244	0.391526	2.14548	3.92894	0.332121	0.207336	2.47903	2.06142	2.50587	1.78121	1.89987	3.95574	4.12158	3.70951	4.10774	2.02386	3.59895	2.95894	4.08646	11.2766	23.3858	14.7428
56376	NM_019809,NM_019808,NM_001190852,NM_001190853,NM_001190856,NM_001190857,NM_001190854,NM_001190855,NM_022554	Pdlim5	PDZ and LIM domain 5	5.19139	2.90286	9.31698	0.000260637	0.00758686	0.503137	1.94851	4.32463	0.380869	0.328764	1.76101	2.5926	1.80497	1.61787	1.96609	4.0407	4.68482	4.24837	2.05396	3.28198	2.08589	2.53844	4.33965	11.869	36.346	23.0746
72117	NM_028108	Naa50	N(alpha)-acetyltransferase 50, NatE catalytic subunit	-2.77906	2.89191	-3.98044	0.042601	0.143904	0.660171	3.72172	2.24712	0.245466	0.612839	3.93041	4.02008	3.44094	3.56386	3.65329	1.63714	2.86278	2.24145	13.0638	10.0456	7.15046	12.2817	16.8902	1.59901	8.28134	4.4165
68612	NM_026785	Ube2c	ubiquitin-conjugating enzyme E2C	-6.34315	2.89184	-5.76515	0.00426574	0.0356196	0.887263	4.51671	1.85151	0.604329	0.649632	4.16185	3.74069	4.45365	5.0242	5.20315	2.24533	2.20749	1.10169	15.4835	8.25248	14.4247	35.8771	51.8896	2.90701	4.57632	1.32807
320088	NR_015499	C030034L19Rik	RIKEN cDNA C030034L19 gene	4.88831	2.88589	5.7674	0.00496247	0.0388243	0.756679	1.95995	4.24929	0.499673	0.568234	1.54581	1.7893	2.71363	2.20396	1.54705	4.88191	4.08374	3.78221	1.61301	1.54009	4.20803	4.31927	2.90874	21.9262	22.7304	15.6955
21672	NM_011563	Prdx2	peroxiredoxin 2	-3.88326	2.88341	-4.98108	0.00277637	0.0280626	0.80053	4.0236	2.06633	0.666412	0.443559	3.79716	3.12426	4.96761	4.04871	4.18025	1.5854	2.45936	2.15423	11.8196	5.05386	20.8222	17.7684	25.3432	1.52223	5.76631	4.11911
14113	NM_007991	Fbl	fibrillarin	-2.0845	2.88128	-6.04665	0.00121403	0.017719	0.353643	3.45945	2.39975	0.286885	0.206786	3.25013	3.14538	3.88589	3.51799	3.49786	2.16187	2.5366	2.50077	7.79817	5.1603	9.71576	11.888	15.256	2.70152	6.18074	5.57208
13680	NM_007916	Ddx19a	DEAD (Asp-Glu-Ala-Asp) box polypeptide 19a	-2.16324	2.87765	-3.83267	0.0167727	0.0796667	0.560373	3.48758	2.37439	0.390308	0.402091	3.85123	3.74833	2.86629	3.59355	3.37853	2.83629	2.18426	2.10263	12.2719	8.30863	4.72258	12.6081	13.7959	4.86518	4.46528	3.89076
114143	NM_033617	Atp6v0b	ATPase, H+ transporting, lysosomal V0 subunit B	2.35813	2.87724	2.84267	0.0298755	0.11553	0.917358	2.32421	3.56185	0.825947	0.399194	1.79475	1.12449	2.98317	2.82623	2.8924	3.3601	3.3038	4.02165	2.13673	0.704134	5.12663	7.09904	9.42064	7.26138	12.0116	19.6065
20452	NM_001159745,NM_009183	St8sia4	ST8 alpha-N-acetyl-neuraminide alpha-2,8-sialyltransferase 4	2.11184	2.87696	3.76931	0.0106104	0.0600634	0.612982	2.38781	3.46631	0.570396	0.224489	2.37989	1.66255	2.36683	3.26013	2.26965	3.65833	3.2195	3.52111	3.75176	1.3551	3.24979	9.94348	5.71838	9.11644	11.3303	12.846
108911	NM_173867	Rcc2	regulator of chromosome condensation 2	-3.05887	2.87605	-9.43528	0.0037171	0.0333296	0.310485	3.79349	2.18049	0.147695	0.273107	3.88005	3.73308	4.00207	3.72643	3.62583	2.49366	2.05602	1.9918	12.5097	8.20089	10.5562	13.8508	16.6112	3.64865	3.96558	3.48025
12402	NM_007619	Cbl	Casitas B-lineage lymphoma	-3.44232	2.87583	-8.0058	0.00111813	0.0170499	0.428853	3.90258	2.1192	0.296003	0.310317	3.57813	4.03451	3.59055	4.11528	4.19446	2.03714	1.85816	2.4623	9.94083	10.1403	8.00161	18.7027	25.5944	2.39325	3.24748	5.3864
20336	NM_009148	Exoc4	exocyst complex component 4	2.38293	2.86723	7.80507	0.00645695	0.0449184	0.290876	2.30848	3.56122	0.135322	0.257481	2.20432	2.14614	2.48808	2.34998	2.35391	3.74426	3.2668	3.67261	3.17412	2.18875	3.54937	4.88931	6.15434	9.68598	11.75	14.3165
19053	NM_017374	Ppp2cb	protein phosphatase 2 (formerly 2A), catalytic subunit, beta isoform	-2.33189	2.86721	-4.49196	0.0332505	0.124239	0.484035	3.54228	2.32079	0.176437	0.450733	3.28464	3.65833	3.43132	3.65329	3.68384	1.80044	2.57155	2.59037	8.00211	7.75185	7.11232	13.1748	17.4223	1.90798	6.40311	6.01225
232023	NM_146168	Vopp1	vesicular, overexpressed in cancer, prosurvival protein 1	6.57463	2.86578	6.56091	0.00187061	0.022355	0.805378	1.81299	4.5299	0.579188	0.559621	2.42151	2.41648	1.15654	1.43011	1.64032	4.05184	5.14545	4.39242	3.89663	2.7928	1.13454	2.08758	3.2143	12.0152	50.0185	26.0328
19159	NM_011182,NM_001163548	Cyth3	cytohesin 3	2.20274	2.85889	4.33929	0.00604079	0.0430877	0.52777	2.34544	3.48474	0.423491	0.314955	2.92179	2.51225	2.4343	1.97047	1.8884	3.18979	3.81647	3.44796	5.965	3.05776	3.41642	3.50306	4.04139	6.42466	18.4755	12.023
21750	NM_001083118,NM_001286200,NR_104410,NM_009353	Terf2	telomeric repeat binding factor 2	-2.2306	2.85872	-4.68826	0.0249873	0.103085	0.445503	3.49542	2.33799	0.197638	0.399264	3.47549	3.82122	3.50455	3.33963	3.33622	2.09351	2.79873	2.12172	9.23135	8.69853	7.48944	10.5911	13.2813	2.53059	7.82061	3.97109
226747	NM_026375	Ahctf1	AT hook containing transcription factor 1	-2.37784	2.85145	-4.77898	0.00875842	0.053784	0.500787	3.54393	2.29428	0.337856	0.36965	3.66755	3.99024	3.65263	3.20375	3.20545	1.86845	2.53263	2.48175	10.6475	9.79751	8.38448	9.4728	12.0732	2.03857	6.14679	5.46486
12615	NM_001302129,NM_001302130,NM_001302131,NM_001302132,NR_126074,NM_007681	Cenpa	histone H3-like centromeric protein A isoform 3	-3.04276	2.85089	-4.17723	0.0233408	0.0984255	0.711063	3.76442	2.15904	0.395321	0.591043	3.11532	3.79516	3.7506	4.11798	4.04305	2.72663	2.20344	1.54705	7.00934	8.55729	8.90615	18.7279	22.5056	4.46167	4.55825	2.23848
18747	NM_001277898,NM_008854	Prkaca	protein kinase, cAMP dependent, catalytic, alpha	2.57148	2.84771	4.84723	0.0039467	0.0345909	0.607311	2.24678	3.60938	0.573935	0.198558	1.63003	1.82652	2.07992	2.78501	2.91241	3.79071	3.3972	3.64021	1.7833	1.60162	2.63548	6.84678	9.59787	10.009	12.9981	14.0631
20652	NM_009230	Soat1	sterol O-acyltransferase 1	2.39143	2.8459	5.06481	0.00472641	0.0375707	0.48591	2.28563	3.5435	0.357309	0.329301	1.89471	2.27901	1.96732	2.63159	2.65551	3.16372	3.74973	3.71705	2.36656	2.46909	2.39753	6.11177	7.80488	6.33155	17.3792	14.851
54124	NM_016904	Cks1b	CDC28 protein kinase 1b	-7.76782	2.84167	-4.92419	0.0217827	0.0944642	1.08521	4.68216	1.72465	0.488586	0.968999	3.91538	4.48701	4.92411	5.11667	4.96761	0.636512	2.49439	2.04304	12.9295	13.9708	20.223	37.4398	44.5784	0.357938	5.94323	3.67902
68202	NM_026614	Ndufa5	NADH dehydrogenase (ubiquinone) 1 alpha subcomplex, 5	-2.90586	2.8385	-3.83641	0.0494705	0.15664	0.710216	3.71043	2.17146	0.232646	0.671031	3.77508	3.89765	3.94127	3.53017	3.40796	1.6994	2.93961	1.87538	11.5956	9.24436	10.0253	12.0215	14.1736	1.71481	8.83057	3.11855
93692	NM_053108	Glrx	glutaredoxin	-6.67108	2.83827	-9.11116	9.85924e-05	0.00429978	0.627274	4.52013	1.7822	0.553553	0.295045	4.37435	3.74686	4.36125	5.04663	5.07153	1.44228	1.97187	1.93246	17.8381	8.30325	13.5759	36.1824	47.9668	1.29665	3.66212	3.28454
94280	NM_053197,NM_001178012,NM_001178013	Sfxn3	sideroflexin 3	5.93444	2.82966	10.2112	0.000217743	0.00679009	0.492974	1.82302	4.39213	0.364413	0.332005	2.31402	1.49062	1.83508	1.45054	2.02484	4.76467	4.12752	4.28421	3.51227	1.12668	2.14527	2.13413	4.59918	20.1565	23.4934	23.8657
108147	NM_026195	Atic	5-aminoimidazole-4-carboxamide ribonucleotide formyltransferase/IMP cyclohydrolase	-2.25128	2.8276	-10.1706	0.00202936	0.0233164	0.211944	3.47293	2.30219	0.113677	0.17888	3.35719	3.51457	3.63226	3.49174	3.3689	2.38686	2.09669	2.42301	8.44869	6.92519	8.21341	11.7282	13.6768	3.30519	4.1306	5.20319
76626	NM_001201341,NM_054043	Msi2	musashi RNA-binding protein 2	-2.02445	2.82742	-3.74714	0.0245592	0.101822	0.511931	3.38159	2.36406	0.319601	0.399911	3.55241	3.72415	3.54768	2.99925	3.08446	2.36159	2.7652	1.96539	9.75924	8.13158	7.7633	8.11692	11.0516	3.21958	7.5685	3.39657
99138	NM_139308	Stard7	START domain containing 7	-2.15946	2.82549	-5.46865	0.0021873	0.0243776	0.437844	3.43488	2.32421	0.412193	0.147662	4.15314	3.41628	3.19244	3.21164	3.2009	2.18551	2.47944	2.30768	15.3769	6.44936	6.02437	9.53373	12.0412	2.75356	5.87734	4.69272
106143	NM_178647	Cggbp1	CGG triplet repeat binding protein 1	-2.38908	2.82341	-3.3931	0.0434489	0.145501	0.680713	3.52068	2.26423	0.360597	0.577356	3.99915	3.80172	3.33431	3.15277	3.31546	1.90557	2.93024	1.95688	13.7287	8.58328	6.65502	9.16426	13.0811	2.11127	8.72721	3.38053
19718	NM_020022	Rfc2	replication factor C (activator 1) 2	2.40194	2.81906	3.8998	0.00905155	0.0545316	0.655698	2.25695	3.52115	0.535444	0.378469	1.71804	2.11831	3.13744	2.01177	2.29921	3.90037	3.14344	3.51964	1.96675	2.14285	5.73401	3.62954	5.87006	10.8347	10.4471	12.8357
66403	NM_025541	Asf1a	ASF1 anti-silencing function 1 homolog A (S. cerevisiae)	-2.25219	2.8189	-5.10551	0.00372341	0.0333296	0.500097	3.46476	2.29343	0.480079	0.140076	4.24727	3.05029	3.1592	3.28779	3.57925	2.13844	2.33087	2.41098	16.4618	4.807	5.83577	10.1932	16.1334	2.64702	5.13284	5.1495
320351	NM_177140	Tmem251	transmembrane protein 251	2.0379	2.8144	3.66294	0.0317994	0.120634	0.52061	2.34733	3.37441	0.296495	0.427932	2.26068	2.17051	2.80596	2.04545	2.45404	3.60226	3.64021	2.88077	3.33928	2.2399	4.52406	3.74941	6.64791	8.72486	15.9042	7.63614
224938	NM_001025309,NM_144859	Pja2	praja 2, RING-H2 motif containing	5.20516	2.81067	14.737	0.000286582	0.00802816	0.303617	1.86222	4.24216	0.186695	0.239433	1.93169	2.11125	1.71675	1.64071	1.91071	4.26607	4.46875	3.99167	2.46752	2.12648	1.93836	2.59553	4.1263	14.0655	30.7903	18.9819
80719	NM_030691	Igsf6	immunoglobulin superfamily, member 6	-5.05872	2.81035	-5.26414	0.00189692	0.0225225	0.927154	4.21332	1.87454	0.817694	0.437024	3.28623	3.83522	3.80111	5.18911	4.95491	2.36401	1.73614	1.52348	8.00931	8.82909	9.24599	39.7304	44.4027	3.22948	2.85512	2.1782
56442	NM_019760	Serinc1	serine incorporator 1	3.09974	2.81012	5.99874	0.0152523	0.0748325	0.488132	2.11015	3.7423	0.20117	0.444751	2.15976	2.41098	2.1044	1.86898	2.00662	3.22879	3.99319	4.00491	3.01905	2.77987	2.68492	3.21292	4.5248	6.64548	20.9784	19.2366
74427	NM_028932	Eaf1	ELL associated factor 1	2.91246	2.80408	5.37079	0.00855829	0.0531222	0.539542	2.13706	3.6793	0.330662	0.426343	1.62017	2.16616	2.19407	2.54388	2.16101	3.57247	3.31652	4.14889	1.76298	2.23123	2.86896	5.71865	5.1633	8.5481	12.1142	21.0738
66381	NM_025525	Rnf113a2	ring finger protein 113A2	3.64802	2.80315	4.01006	0.0104513	0.0596187	0.919263	2.02096	3.88807	0.697624	0.598636	1.71675	1.87049	1.11727	2.48531	2.91497	4.5418	3.75573	3.36668	1.96288	1.6745	1.08971	5.45045	9.61073	16.9014	17.475	11.2425
14571	NM_001145820,NM_010274	Gpd2	glycerol phosphate dehydrogenase 2, mitochondrial	3.07763	2.79911	13.036	0.000145235	0.00554395	0.239943	2.10329	3.72511	0.166871	0.172415	2.12172	1.91282	2.03972	2.36767	2.07452	3.88218	3.54063	3.75252	2.91736	1.74569	2.53157	4.94793	4.79379	10.7071	14.4978	15.2619
70974	NM_027629	Pgm2l1	phosphoglucomutase 2-like 1	2.6377	2.79756	8.0521	0.00036125	0.0092312	0.375736	2.18408	3.58336	0.3556	0.121351	2.48849	2.61225	2.08513	1.76912	1.96539	3.45004	3.68738	3.61264	4.14752	3.34705	2.65067	2.91394	4.33714	7.77902	16.468	13.7292
20908	NM_152220,NM_001025307,NM_011502,NM_001286543	Stx3	syntaxin 3	4.52633	2.79755	21.1053	1.04322e-06	0.000388264	0.210492	1.91293	4.09127	0.1757	0.115916	2.00688	2.01343	1.71858	1.73014	2.09561	3.96585	4.19446	4.11349	2.63498	1.93062	1.94098	2.81822	4.88216	11.3453	24.642	20.6288
19252	NM_013642	Dusp1	dual specificity phosphatase 1	-5.28791	2.79714	-4.04165	0.0373742	0.133155	1.06814	4.24556	1.84286	0.449108	0.969132	4.15663	3.62874	4.86676	4.40815	4.16751	1.68117	0.964746	2.88267	15.4487	7.6096	19.5697	22.9438	25.0328	1.67747	1.1249	7.64346
103573	NM_134014,NM_001035226	Xpo1	exportin 1, CRM1 homolog (yeast)	-2.64145	2.79445	-12.8345	0.000200929	0.006523	0.243916	3.58162	2.18029	0.243573	0.012931	3.78221	3.88949	3.34074	3.38278	3.51287	2.18463	2.16574	2.19049	11.6998	9.19922	6.68916	10.9523	15.3226	2.75107	4.37489	4.242
20354	NM_013660,NM_001281880	Sema4d	sema domain, immunoglobulin domain (Ig), transmembrane domain (TM) and short cytoplasmic domain, (semaphorin) 4D	4.29313	2.79097	8.96201	0.00187954	0.0224122	0.438412	1.93129	4.03332	0.260602	0.35255	1.91562	2.11803	2.25281	1.76194	1.60805	3.62789	4.20426	4.26781	2.42307	2.14241	2.97103	2.89129	3.11254	8.95094	24.907	23.5181
52855	NM_001302682,NM_001302683,NM_001302681,NM_001302677,NM_001302676,NM_001302675,NM_001113474,NM_178611	Lair1	leukocyte-associated immunoglobulin-like receptor 1 isoform h	2.53548	2.78835	3.28527	0.0403905	0.139691	0.762013	2.19686	3.53911	0.44687	0.617228	2.14104	2.91181	1.67275	2.14794	2.11075	4.17208	2.93893	3.50633	2.97531	4.2702	1.86801	4.10746	4.94597	13.0428	8.81264	12.6553
75062	NM_029157	Sf3a3	splicing factor 3a, subunit 3	-2.53228	2.78569	-5.75957	0.00765809	0.0501051	0.435003	3.5354	2.19497	0.25853	0.349842	3.87126	3.16018	3.62789	3.46527	3.55241	1.89258	2.57813	2.11419	12.4276	5.21449	8.19217	11.5566	15.8028	2.0852	6.43428	3.94143
74114	NM_023733	Crot	carnitine O-octanoyltransferase	2.10087	2.78528	9.01994	0.000298298	0.00824553	0.259335	2.3008	3.37178	0.249803	0.0696661	2.4533	2.45006	2.02412	2.03605	2.54044	3.2932	3.39616	3.42598	4.02037	2.88131	2.49849	3.714	7.09944	6.99006	12.9932	11.7861
192786	NM_001252494,NM_001252498,NM_175258,NM_001252497,NM_001252496	Rapgef6	Rap guanine nucleotide exchange factor (GEF) 6	-2.70409	2.78429	-5.44293	0.0160507	0.0771872	0.478112	3.59284	2.1577	0.223741	0.422529	3.69444	3.93931	3.40274	3.47916	3.44855	2.22406	2.54312	1.70592	10.8822	9.47069	6.96488	11.6805	14.65	2.85527	6.23597	2.62911
19878	NM_009072	Rock2	Rho-associated coiled-coil containing protein kinase 2	-3.83208	2.78371	-6.13983	0.0127738	0.0676727	0.570086	3.91663	1.9785	0.255275	0.509738	4.13	4.22395	3.87932	3.63982	3.71006	2.56427	1.73555	1.6357	15.1736	11.509	9.67077	12.9786	17.7818	3.89266	2.85459	2.45255
330171	NM_026145,NM_001159941	Kctd10	potassium channel tetramerisation domain containing 10	2.41772	2.78155	5.02628	0.00245954	0.0260742	0.521693	2.2167	3.49034	0.445907	0.270796	2.60724	2.15095	1.48325	2.32869	2.51334	3.28911	3.79822	3.38369	4.57285	2.1993	1.57404	4.80872	6.94022	6.97278	18.1346	11.369
13631	NM_007908,NM_001267710,NM_001267711	Eef2k	eukaryotic elongation factor-2 kinase	2.27718	2.77421	7.90666	0.000382783	0.00949757	0.324312	2.24338	3.43063	0.306333	0.106483	2.51661	1.91612	2.51958	1.91707	2.34753	3.36343	3.55341	3.37506	4.23392	1.75004	3.62752	3.3547	6.10782	7.27276	14.7371	11.3129
625249	NR_110342,NM_008162,NM_001037741	Gpx4	glutathione peroxidase 4	2.38381	2.77139	6.60973	0.000599568	0.0119925	0.398836	2.21472	3.46799	0.357821	0.176164	2.36242	1.58076	2.42438	2.29725	2.40878	3.46847	3.29158	3.64391	3.68451	1.24116	3.38797	4.68418	6.41014	7.92718	11.9212	14.0983
233726	NM_181517	Ipo7	importin 7	-2.82229	2.75422	-6.81876	0.00612586	0.0435751	0.405123	3.60253	2.10567	0.221108	0.339464	3.62971	3.94809	3.41307	3.61747	3.40433	2.16416	2.41208	1.74076	10.3497	9.51167	7.02494	12.7602	14.1221	2.70898	5.51875	2.73181
18712	NM_008842	Pim1	proviral integration site 1	5.14163	2.75377	9.82761	7.89558e-05	0.00382697	0.51049	1.81526	4.17749	0.467098	0.205959	1.34518	2.40362	1.45276	1.66873	2.20603	4.38456	3.97266	4.17524	1.28003	2.76924	1.53221	2.67612	5.37007	15.139	20.7242	21.5314
19229	NM_001162365,NM_172498,NM_001162366	Ptk2b	PTK2 protein tyrosine kinase 2 beta	2.27479	2.75292	10.9163	0.00158193	0.0204246	0.200249	2.22316	3.4089	0.108449	0.168341	2.35655	2.16963	2.32372	2.13397	2.13195	3.60137	3.33622	3.28911	3.66086	2.23695	3.13125	4.06409	5.02879	8.71699	12.3571	10.5753
12366	NM_007610	Casp2	caspase 2	-2.12246	2.75102	-7.90494	0.00466593	0.0374028	0.251914	3.34694	2.26121	0.131018	0.215162	3.36299	3.38689	3.15837	3.51921	3.30724	2.27921	2.4668	2.03761	8.49157	6.27635	5.83414	11.8964	13.0095	2.99148	5.80577	3.66373
20193	NM_011309	S100a1	S100 calcium binding protein A1	3.53937	2.75067	3.80315	0.00895921	0.054289	1.00222	1.98609	3.80958	0.887084	0.46639	0.737779	1.73882	2.02628	2.23029	3.19729	4.24109	3.87289	3.31477	0.522528	1.4595	2.50375	4.41762	12.0205	13.7765	19.2255	10.8374
216742	NM_173753	Fnip1	folliculin interacting protein 1	2.58093	2.75038	9.52813	0.00103697	0.016398	0.271564	2.15019	3.51808	0.172595	0.209662	2.28977	2.36279	1.94713	2.04304	2.10823	3.71529	3.29787	3.54109	3.44987	2.67218	2.35546	3.74474	4.92774	9.54308	11.9682	13.0305
52009	NM_198937	Hn1l	hematological and neurological expressed 1-like	-3.17672	2.74397	-5.02583	0.0185632	0.0849571	0.603651	3.70162	2.03408	0.292123	0.528261	3.43493	3.44717	3.60631	4.06639	3.95328	1.46109	2.13939	2.50175	8.9953	6.58543	8.08815	17.9804	21.1771	1.32482	4.29103	5.57554
19414	NM_009025	Rasa3	RAS p21 protein activator 3	2.06305	2.74268	4.60221	0.0370221	0.132398	0.399063	2.2696	3.31438	0.107721	0.384249	2.38453	2.23806	2.23606	2.36683	2.12252	3.74267	2.99988	3.20058	3.76432	2.38316	2.94559	4.94787	4.99759	9.6771	9.2689	9.77528
15251	NM_010431	Hif1a	hypoxia inducible factor 1, alpha subunit	2.13913	2.7296	6.9936	0.00129542	0.0183668	0.345639	2.23565	3.33268	0.337826	0.0730749	2.5154	2.44431	1.66558	2.33301	2.21996	3.3087	3.2746	3.41473	4.23208	2.86019	1.85435	4.82286	5.43191	7.04612	11.7892	11.711
51869	NM_175238	Rif1	Rap1 interacting factor 1 homolog (yeast)	-2.85971	2.72898	-8.81271	0.00013877	0.005356	0.351362	3.59022	2.07435	0.294506	0.191629	4.02272	3.76407	3.45218	3.37782	3.33431	2.24989	2.10323	1.86992	13.9849	8.36726	7.19593	10.8965	13.2627	2.91912	4.1623	3.10292
76024	NR_024599	Gm11346	predicted gene 11346	2.51761	2.72572	3.03493	0.0386901	0.136167	0.840223	2.13989	3.47194	0.565809	0.621156	1.64032	2.06281	3.00907	1.65688	2.33036	4.13208	3.38476	2.89898	1.80196	2.02658	5.21328	2.63963	6.03188	12.7055	12.8966	7.73527
27052	NM_001281854,NM_012054	Aoah	acyloxyacyl hydrolase	2.41293	2.72569	2.63016	0.0396866	0.13816	1.02007	2.16338	3.43416	0.92225	0.435888	1.68567	0.869956	2.22199	3.14467	2.89459	3.93713	3.19889	3.16645	1.88508	0.484224	2.92516	9.11733	9.44833	11.1288	11.0908	9.51703
72397	NM_028226	Rbm12b1	RNA binding motif protein 12 B1	2.66496	2.72462	4.47383	0.0234333	0.0986662	0.577432	2.10781	3.52193	0.290247	0.499183	2.06281	2.54812	1.91008	1.80597	2.21209	4.06526	3.41692	3.0836	2.76968	3.13959	2.29747	3.02781	5.40421	12.1725	13.1882	8.98733
78605	NR_040291	.	.	-4.63258	2.72452	-5.79266	0.0229992	0.0975104	0.671276	4.04632	1.8345	0.181841	0.646177	3.79516	3.99594	4.04546	4.2998	4.09523	1.10099	2.31965	2.08287	11.8069	9.87945	10.8383	21.2944	23.4864	0.829323	5.08791	3.83104
21894	NM_011602	Tln1	talin 1	2.00168	2.72084	5.66776	0.00399461	0.0346479	0.341011	2.2659	3.26711	0.23808	0.244145	1.97548	2.07799	2.45785	2.28822	2.52997	3.3682	2.98866	3.44448	2.56374	2.06795	3.47618	4.65569	7.05288	7.30673	9.18916	11.9966
13197	NM_007836	Gadd45a	growth arrest and DNA-damage-inducible 45 alpha	-2.20826	2.71999	-3.61524	0.0407233	0.139906	0.576467	3.35083	2.20792	0.284983	0.501098	3.78964	3.01108	3.3127	3.40274	3.23799	2.57869	1.63783	2.40723	11.7684	4.61784	6.54824	11.0397	12.3562	3.95709	2.56539	5.1305
54170	NM_017475	Rragc	Ras-related GTP binding C	2.96544	2.70977	12.0062	0.000448105	0.0102776	0.247176	2.03682	3.60506	0.157417	0.190568	2.09109	2.17174	1.82314	2.17557	1.92254	3.39907	3.77508	3.64103	2.82972	2.24235	2.11799	4.21887	4.17666	7.47973	17.8287	14.0816
100710	NM_175310	Pds5b	PDS5, regulator of cohesion maintenance, homolog B (S. cerevisiae)	-2.52016	2.70526	-8.30892	0.00422724	0.0355546	0.293891	3.45297	2.11945	0.150821	0.252239	3.58082	3.64103	3.3087	3.41034	3.32396	2.06964	2.39288	1.89584	9.98892	7.66327	6.53397	11.0737	13.1925	2.46606	5.41502	3.17249
56452	NR_028268,NM_019716,NM_001163791	Orc6	origin recognition complex, subunit 6	-2.38163	2.70204	-3.68325	0.0348054	0.127714	0.62569	3.39958	2.14763	0.334973	0.52847	3.60468	3.72357	3.57622	2.94286	3.15059	2.72763	2.02189	1.69337	10.1679	8.12458	7.9184	7.77721	11.6466	4.46473	3.84678	2.5945
14667	NM_010299	Gm2a	GM2 ganglioside activator protein	4.51729	2.70122	8.82007	0.000800532	0.0141877	0.474135	1.82427	3.99972	0.325184	0.34505	1.33955	1.73972	2.2319	1.93388	1.87629	3.8919	4.38581	3.72146	1.27144	1.46005	2.93921	3.39695	4.00623	10.7721	28.9194	14.9552
14125	NM_010184	Fcer1a	Fc receptor, IgE, high affinity I, alpha polypeptide	595.636	2.7003	25.7511	2.6439e-07	0.000181641	0.735666	0.732752	9.95104	0.626023	0.386394	0.219605	1.666	1.08821	0.400874	0.28907	9.50487	10.1741	10.1741	0.13291	1.35808	1.05414	0.409321	0.367979	625.912	2406.78	2001.17
57750	NM_021312,NM_001199060,NM_001199061	Wdr12	WD repeat domain 12	-2.37666	2.69768	-5.87414	0.00941614	0.0557771	0.392356	3.39349	2.14455	0.214045	0.328828	3.49929	3.62341	3.18485	3.14609	3.51378	1.86865	2.05658	2.50841	9.40352	7.58171	5.99511	9.12542	15.3304	2.03897	3.96754	5.60667
56419	NM_019670	Diap3	diaphanous homolog 3 (Drosophila)	-2.41154	2.6938	-3.76327	0.0210091	0.0922613	0.643112	3.40261	2.13265	0.424127	0.483435	3.82122	3.86908	3.30679	2.953	3.06294	2.43984	2.38271	1.5754	11.9829	9.04173	6.52789	7.87225	10.8682	3.46431	5.3684	2.29299
67712	NM_026331	Slc25a37	solute carrier family 25, member 37	-3.54462	2.69162	-6.63049	0.00158769	0.0204263	0.53801	3.75501	1.92938	0.393766	0.36661	4.40343	3.70398	3.7742	3.38887	3.50455	2.3392	1.63261	1.81632	18.1513	8.01885	9.06009	10.9817	15.2846	3.16753	2.55456	2.93705
211401	NM_144800,NM_001146180	Mtss1	metastasis suppressor 1	7.57778	2.68763	20.0872	3.58171e-06	0.000704245	0.29013	1.59812	4.5199	0.22751	0.18004	1.74393	1.69394	1.83905	1.32422	1.38948	4.56093	4.67588	4.32289	2.0225	1.40699	2.15522	1.85074	2.42806	17.3359	36.1145	24.6192
217069	NM_009546	Trim25	tripartite motif-containing 25	-2.00486	2.68628	-7.69654	0.000984708	0.0160841	0.253383	3.23449	2.23098	0.181683	0.176619	3.42598	3.20804	3.3972	3.15567	2.98554	2.43482	2.12342	2.13471	8.92258	5.4208	6.95049	9.17674	10.2403	3.44703	4.23427	4.02441
12399	NM_019732	Runx3	runt related transcription factor 3	2.77285	2.68504	7.32054	0.00727834	0.048434	0.365005	2.04832	3.51969	0.17346	0.321155	1.88927	2.26746	1.85699	2.1441	2.08377	3.88669	3.29013	3.38224	2.35226	2.43943	2.1851	4.09086	4.8432	10.7333	11.9059	11.3593
223433	NM_001242423,NM_001242424,NM_198301	Fam105a	family with sequence similarity 105, member A	8.13043	2.68249	9.96724	0.00648742	0.0450887	0.535878	1.56744	4.59077	0.166907	0.509222	1.37855	1.42524	1.58027	1.67794	1.77518	4.22717	5.17276	4.37237	1.33481	1.04276	1.71705	2.70127	3.66281	13.5914	50.7418	25.8005
209086	NM_010156	Samd9l	sterile alpha motif domain containing 9-like	3.22136	2.68208	4.71722	0.0264589	0.106377	0.642401	1.96786	3.65553	0.267791	0.583924	2.1814	2.25281	1.99022	1.59811	1.81674	4.30346	3.49314	3.16999	3.08349	2.41156	2.44204	2.48897	3.80761	14.4114	13.9891	9.54362
65960	NM_023053	Twsg1	twisted gastrulation homolog 1 (Drosophila)	2.86289	2.6809	9.5462	0.000817783	0.0144688	0.302703	2.02746	3.54493	0.198894	0.228189	2.18166	2.28094	1.83214	1.85233	1.99022	3.29738	3.74686	3.59055	3.08418	2.47135	2.13363	3.16676	4.44712	7.00775	17.343	13.4685
17217	NM_008565	Mcm4	minichromosome maintenance deficient 4 homolog (S. cerevisiae)	-3.7763	2.67269	-14.9175	0.000505715	0.0108885	0.238152	3.79784	1.88087	0.13394	0.196917	3.88669	3.98175	3.64826	3.74267	3.72984	1.6746	2.06687	1.90113	12.576	9.72091	8.33224	14.1359	18.0358	1.66545	3.99736	3.18978
13178	NM_007832	Dck	deoxycytidine kinase	-3.15312	2.66499	-7.23024	0.00195037	0.0227856	0.438708	3.61916	1.96238	0.295556	0.324209	3.82593	4.0085	3.26856	3.46468	3.52814	2.06002	2.22655	1.60057	12.0203	9.969	6.33167	11.5561	15.55	2.44048	4.67368	2.35631
217303	NM_170758	Cd300a	CD300A antigen	8.68691	2.65556	37.2162	2.8542e-05	0.00221198	0.155349	1.52015	4.639	0.0875256	0.128346	1.60872	1.57237	1.37921	1.51005	1.53042	4.77406	4.51863	4.6243	1.74142	1.2305	1.42535	2.2988	2.85193	20.2475	31.994	31.7407
27278	NM_013748	Clnk	cytokine-dependent hematopoietic cell linker	11.1885	2.6544	20.6891	1.48006e-06	0.000473198	0.341176	1.43298	4.91692	0.279869	0.195127	1.41723	1.76701	1.61036	1.33874	1.03156	5.05902	4.69444	4.99731	1.39329	1.50879	1.76225	1.88268	1.60506	24.9666	36.5129	42.5949
100041677	NM_001127189	Gm13157	predicted gene 13157	2.19608	2.65303	4.75386	0.00493281	0.038699	0.51976	2.14557	3.2805	0.497898	0.149157	2.70306	2.61694	1.78185	1.58373	2.04227	3.18264	3.2067	3.45218	4.95481	3.3582	2.04989	2.45604	4.65936	6.38775	11.1844	12.0684
50927	NM_001081475,NM_001284229,NM_016777	Nasp	nuclear autoantigenic sperm protein (histone-binding)	-9.02535	2.65298	-21.0994	7.63686e-07	0.000294754	0.315067	4.67841	1.50443	0.280087	0.144285	4.75823	5.05902	4.28852	4.70663	4.57964	1.37128	1.65773	1.48428	23.1573	20.3658	12.8927	28.8052	33.5004	1.19606	2.62067	2.07589
20603	NM_009214	Sms	spermine synthase	-2.33787	2.65274	-5.79099	0.00119053	0.0175747	0.436315	3.33515	2.10995	0.374453	0.223955	3.6633	3.78101	2.972	2.99169	3.26775	1.92825	2.36016	2.04145	10.6218	8.4596	5.08403	8.09484	12.6392	2.15282	5.27091	3.67628
67338	NM_001164569,NM_001007465,NM_026097,NM_001164570,NM_001164571	Rffl	ring finger and FYVE like domain containing protein	2.42483	2.6512	4.52677	0.00768884	0.0502039	0.550997	2.08817	3.36605	0.401638	0.377205	2.43823	1.41387	2.07172	2.18873	2.32828	3.75252	2.99885	3.34678	3.96925	1.02749	2.61598	4.27559	6.02079	9.76107	9.2623	11.1054
66083	NM_001035123	Setd6	SET domain containing 6	-2.34314	2.65051	-3.95881	0.00848341	0.0528742	0.62766	3.33497	2.10653	0.512561	0.362267	3.91118	2.88661	3.85695	2.8792	3.14093	1.95726	1.84275	2.51958	12.8883	4.19636	9.5245	7.36868	11.5624	2.21539	3.19007	5.66649
100163	NM_001285872,NM_133880,NM_001285877,NM_001285875,NM_001285874	Pafah2	platelet-activating factor acetylhydrolase 2	2.03122	2.64821	4.19928	0.0172653	0.0811562	0.459229	2.18593	3.20827	0.287563	0.358049	1.94559	2.47542	2.52379	2.00106	1.98376	3.51862	2.81654	3.28965	2.49861	2.95508	3.63907	3.60455	4.4216	8.25319	7.95261	10.5764
50995	NM_016682	Uba2	ubiquitin-like modifier activating enzyme 2	-2.4051	2.6448	-6.34926	0.0183086	0.0842824	0.35133	3.35256	2.08646	0.101752	0.336273	3.40643	3.31477	3.20307	3.4733	3.3652	1.74684	2.41929	2.09325	8.76353	5.91227	6.06071	11.6471	13.6247	1.8002	5.56162	3.86109
17423	NM_010811	Ndst2	N-deacetylase/N-sulfotransferase (heparan glucosaminyl) 2	12.5818	2.63858	17.884	2.29447e-06	0.000556063	0.431147	1.38252	5.03579	0.389558	0.18475	1.4723	1.04203	1.91562	0.959405	1.52325	5.22781	4.85929	5.02027	1.48053	0.629556	2.30624	1.17369	2.83178	28.6062	41.3386	43.5426
18438	NM_011026	P2rx4	purinergic receptor P2X, ligand-gated ion channel 4	12.4128	2.6381	15.9103	4.26499e-06	0.000793668	0.47027	1.38634	5.02009	0.402084	0.24389	0.948648	1.57495	1.98464	1.22921	1.19427	5.00356	4.78489	5.27183	0.739802	1.23251	2.4323	1.67119	1.97258	24.0016	39.3035	51.756
18950	NM_013632	Pnp	purine-nucleoside phosphorylase	-5.99509	2.61765	-6.80059	0.00125992	0.0181237	0.745926	4.21098	1.62719	0.555323	0.498017	3.53988	3.72291	4.34959	4.6714	4.77111	1.11461	2.10924	1.65773	9.68828	8.11793	13.4876	27.811	38.082	0.847928	4.18651	2.50601
217684	NM_001242419,NM_178682	4933426M11Rik	RIKEN cDNA 4933426M11 gene	2.08928	2.61463	9.23412	0.000715064	0.0132117	0.220857	2.1366	3.19961	0.150185	0.161934	2.06964	1.9515	2.30424	2.27834	2.07929	3.03719	3.20058	3.36105	2.7848	1.81536	3.08938	4.61691	4.80968	5.71005	11.1079	11.1994
234736	NM_146218	Rfwd3	ring finger and WD repeat domain 3	-2.95391	2.60622	-12.0503	0.000504286	0.0108885	0.244583	3.50212	1.9395	0.153086	0.19075	3.62665	3.37506	3.30065	3.62267	3.58558	1.73059	2.1044	1.98351	10.3256	6.2012	6.47141	12.8182	16.21	1.76838	4.16739	3.45539
71846	NM_001168244,NM_027954,NM_001168246,NR_031759	Syce2	synaptonemal complex central element protein 2	-7.58461	2.60564	-9.67653	0.000482041	0.0105755	0.582945	4.44909	1.52601	0.40642	0.417909	4.35925	3.88669	4.30991	4.88842	4.80118	1.37001	1.99949	1.20855	17.6369	9.16193	13.0771	32.439	39.0382	1.19312	3.77515	1.53459
626058	NR_033736	E330020D12Rik	Riken cDNA E330020D12 gene	26.3752	2.6055	12.7413	1.44685e-05	0.00157929	0.774182	1.15524	5.87635	0.684598	0.361503	0.387919	0.447243	1.8199	1.6451	1.47604	6.25103	5.52965	5.84836	0.252939	0.219904	2.1132	2.60519	2.67349	58.3106	64.4861	78.9435
109934	NM_198894,NM_198895,NM_001291186,NM_198018	Abr	active breakpoint cluster region-related protein isoform 4	3.03113	2.6047	9.15362	0.000109434	0.00454346	0.369884	1.92484	3.5247	0.336048	0.154549	1.82096	1.38221	2.09037	2.12407	2.20659	3.57531	3.35119	3.6476	2.19858	0.988635	2.66036	4.01453	5.374	8.56676	12.5405	14.1544
245007	NM_175537	Zbtb38	zinc finger and BTB domain containing 38	3.25864	2.60416	6.3702	0.00427534	0.0356616	0.505749	1.8879	3.59217	0.320359	0.391346	1.40954	1.76592	2.19349	2.15772	1.91282	3.94936	3.17386	3.65329	1.3822	1.50708	2.86879	4.14976	4.13739	11.2289	10.8159	14.223
19240	NM_025284,NM_001039392,NM_001190327	Tmsb10	thymosin, beta 10	-3.38371	2.60254	-2.77181	0.0371489	0.132624	1.26592	3.62637	1.86777	0.993658	0.784351	2.77599	2.34238	4.47769	4.38992	4.14588	2.65394	1.86412	1.08525	5.28675	2.61938	14.6205	22.7071	24.7059	4.18989	3.26282	1.30401
218734	NM_001284386,NM_001284387,NM_001284384,NM_001284385,NM_001284383,NM_146051,NM_178141	3830406C13Rik	RIKEN cDNA 3830406C13 gene	2.12567	2.60199	4.55567	0.00898595	0.054317	0.53066	2.11428	3.2022	0.525633	0.0728676	2.96832	2.19088	1.72307	2.03351	1.65565	3.23445	3.11878	3.25339	6.21033	2.28252	1.94789	3.7069	3.26019	6.67858	10.2517	10.1822
110074	NM_023595,NM_001159646	Dut	deoxyuridine triphosphatase	-6.36511	2.59948	-8.65366	0.00495568	0.0388003	0.559114	4.25738	1.5872	0.259702	0.49514	4.56093	4.45003	4.26461	3.92273	4.08862	1.02571	1.96127	1.77462	20.0013	13.6391	12.6588	16.1653	23.3827	0.740377	3.6277	2.81774
20135	NM_009104	Rrm2	ribonucleotide reductase M2	-6.03607	2.59142	-9	0.00250736	0.0262924	0.533287	4.19459	1.60098	0.296874	0.443013	3.99413	4.17399	3.82593	4.4569	4.52203	1.37921	2.11109	1.31266	13.6854	11.1273	9.33964	23.6534	32.5801	1.20745	4.19333	1.73364
70005	NR_040355	Znf41-ps	ZNF41, pseudogene	2.63797	2.58956	7.01725	0.000430254	0.0100082	0.411433	1.98271	3.38214	0.353424	0.210638	2.1964	2.45695	1.92118	1.79014	1.54889	3.62028	3.30592	3.22023	3.14776	2.90384	2.31381	2.97684	2.91419	8.88429	12.0122	9.96795
21844	NM_009384,NM_001145887,NM_001145886	Tiam1	T cell lymphoma invasion and metastasis 1	2.82257	2.58867	5.60078	0.00882743	0.0540046	0.498226	1.94621	3.44322	0.291137	0.404312	2.12252	1.89987	1.46325	2.19431	2.05111	3.55341	3.78101	2.99523	2.91981	1.72749	1.54647	4.29156	4.69516	8.45889	17.8694	8.39758
252903	NM_183027	Ap1s3	adaptor-related protein complex AP-1, sigma 3	2.81779	2.58689	9.31785	0.000320153	0.00873381	0.314534	1.94538	3.43995	0.23318	0.211089	1.81151	1.92597	1.85576	2.35114	1.78253	3.33494	3.68295	3.30195	2.17361	1.76505	2.18215	4.89643	3.68166	7.14722	16.4259	10.7067
100043489	NR_037957,NR_037958	1300002E11Rik	RIKEN cDNA 1300002E11 gene	-2.4474	2.58359	-3.47378	0.0139574	0.0708819	0.75829	3.30867	2.01742	0.633427	0.416862	3.65927	4.23342	2.78972	2.74147	3.11944	2.03351	2.426	1.59274	10.573	11.5465	4.46005	6.62448	11.3734	2.38256	5.59293	2.33844
18968	NM_008892	Pola1	polymerase (DNA directed), alpha 1	-4.19675	2.58108	-9.92244	0.000174683	0.00603254	0.412646	3.81536	1.74609	0.315454	0.266019	3.94936	4.17524	3.97688	3.55744	3.41791	1.82226	1.96572	1.4503	13.3018	11.1387	10.3807	12.2392	14.3017	1.94797	3.64247	2.01208
17159	NM_010764	Man2b1	mannosidase 2, alpha B1	3.30091	2.57871	6.88942	0.000479961	0.0105754	0.525944	1.85736	3.58022	0.471717	0.232596	1.45239	1.32124	2.19019	2.42877	1.89422	3.53269	3.37506	3.83291	1.45187	0.911131	2.86537	5.21531	4.06149	8.35438	12.7918	16.2824
69639	NM_027148,NM_001163570	Exosc8	exosome component 8	-4.16504	2.57388	-9.09579	0.00803814	0.0514045	0.399579	3.80117	1.74284	0.122838	0.380229	3.60831	3.91732	3.78221	3.89765	3.80037	1.4452	2.17118	1.61214	10.187	9.37087	9.14253	15.8483	18.8196	1.30368	4.40506	2.39132
57905	NM_133934	Isy1	ISY1 splicing factor homolog (S. cerevisiae)	-2.59764	2.57171	-8.44969	0.00121114	0.017719	0.310939	3.35091	1.9737	0.206079	0.232841	3.18067	3.42682	3.65679	3.14718	3.34309	1.96871	2.209	1.7434	7.35008	6.49396	8.44273	9.12654	13.3605	2.24667	4.58331	2.73943
20849	NM_011487	Stat4	signal transducer and activator of transcription 4	2.50114	2.56791	6.3608	0.00849363	0.0528746	0.381488	1.99039	3.31298	0.198941	0.325508	2.21801	1.69743	1.97047	2.12425	1.94181	3.49929	3.50253	2.93712	3.20639	1.41028	2.40169	4.0152	4.24805	8.14239	14.0897	8.00286
235461	NM_172772	Fam63b	family with sequence similarity 63, member B	2.26989	2.56721	4.93027	0.00354007	0.0325318	0.480776	2.04312	3.22575	0.382534	0.291227	2.47099	2.28323	1.46109	2.03298	1.96732	2.8957	3.44659	3.33494	4.08607	2.4757	1.54379	3.7055	4.3457	5.14758	13.5107	10.9864
12442	NM_007630	Ccnb2	cyclin B2	-2.96042	2.56654	-3.56478	0.0204838	0.0905651	0.850612	3.46619	1.90039	0.601542	0.601405	2.94642	2.83214	3.43019	4.24289	3.87932	2.03107	2.42572	1.2444	6.08777	4.0024	7.10389	20.4311	20.0975	2.37741	5.59253	1.60259
381629	NM_027855,NM_212470	Atraid	all-trans retinoic acid induced differentiation factor	2.41654	2.55309	3.86578	0.0478093	0.153985	0.583984	1.99475	3.26769	0.198443	0.549234	2.02412	1.78092	1.95215	1.90416	2.31241	3.86801	3.14467	2.79041	2.67969	1.52566	2.36807	3.31996	5.94444	10.6471	10.4643	7.10143
94245	NM_025772	Dtnbp1	dystrobrevin binding protein 1	2.28497	2.55233	4.60592	0.00553093	0.0412583	0.562899	2.02492	3.2171	0.538212	0.164875	1.35083	1.60378	2.16165	2.66047	2.34789	3.22695	3.04752	3.37683	1.28994	1.26937	2.79835	6.26776	6.10795	6.64245	9.66125	11.3214
224703	NR_045522,NR_045523,NM_001252480,NM_145486	March2	membrane-associated ring finger (C3HC4) 2	3.76849	2.55199	5.14149	0.00365576	0.0330745	0.736092	1.76853	3.68252	0.561454	0.476026	1.17861	1.45453	2.65307	1.6523	1.90416	4.21976	3.51457	3.31324	1.02961	1.0799	4.00407	2.6267	4.09846	13.5214	14.1986	10.8197
56088	NM_019537	Psmg1	proteasome (prosome, macropain) assembly chaperone 1	-2.33873	2.55183	-3.46251	0.0408941	0.140183	0.651361	3.23726	2.01153	0.34758	0.550871	3.00605	3.77649	2.90009	3.36343	3.14023	2.38453	2.27126	1.37881	6.42895	8.42291	4.81276	10.7668	11.5544	3.30075	4.88217	1.86011
320714	NM_177240	Trappc11	trafficking protein particle complex 11	2.27208	2.54724	16.9411	8.45422e-06	0.00121687	0.151257	2.02313	3.20714	0.143396	0.0481286	2.11181	1.86806	2.22302	1.92925	1.98351	3.2617	3.18904	3.17069	2.8924	1.67162	2.9258	3.38948	4.41948	6.84623	11.001	9.5476
100169	NM_175306,NM_001161797	Phactr4	phosphatase and actin regulator 4	-2.35029	2.54615	-6.6531	0.0170786	0.0806782	0.325897	3.23613	2.00329	0.0894069	0.313393	3.34445	3.2608	3.12114	3.28302	3.17123	1.86806	2.36159	1.78022	8.37824	5.64052	5.66614	10.1495	11.8354	2.03653	5.2768	2.83149
16952	NM_010730	Anxa1	annexin A1	-17.547	2.54577	-10.8237	0.000107383	0.00447614	0.756968	5.34555	1.2124	0.582124	0.483872	4.88321	4.95744	4.93566	5.85571	6.09575	1.54299	0.657021	1.43719	25.2249	18.9314	20.3768	65.8647	103.621	1.44517	0.6457	1.989
12984	NM_007781,NM_001287389	Csf2rb2	interleukin-3 receptor class 2 subunit beta isoform 2 precursor	266.135	2.54315	46.4917	2.49094e-08	0.000106831	0.348422	0.735652	8.79167	0.279827	0.207592	0.307068	1.00392	0.921559	0.616385	0.829333	9.02083	8.738	8.61618	0.193339	0.592721	0.856842	0.670418	1.20648	454.374	623.458	591.444
240641	NM_183046	Kif20b	kinesin family member 20B	-2.92081	2.54309	-11.2705	0.00157336	0.020387	0.252264	3.43122	1.88485	0.133803	0.213855	3.53596	3.58227	3.24263	3.39907	3.39616	1.73121	2.12909	1.79424	9.65293	7.31181	6.22392	11.0252	14.0357	1.77046	4.25697	2.87102
20196	NM_009113	S100a13	S100 calcium binding protein A13	2.41341	2.54225	4.95602	0.00511275	0.0395839	0.563938	1.98495	3.25602	0.549306	0.127632	2.27414	1.68999	1.16846	2.52177	2.2704	3.28842	3.11532	3.36434	3.38489	1.39993	1.14852	5.62328	5.72199	6.96889	10.2274	11.2234
219249	NM_001253755,NM_172605	Tdrd3	tudor domain containing 3	2.40486	2.53968	4.64395	0.0374421	0.133305	0.47805	1.98439	3.25035	0.118278	0.463187	1.85975	2.05224	2.06964	2.0888	1.85153	3.74351	3.18303	2.8245	2.28251	2.00762	2.60919	3.87955	3.92221	9.67934	10.9076	7.31364
56150	NM_019499	Mad2l1	MAD2 mitotic arrest deficient-like 1	-3.5196	2.5371	-4.95604	0.0160743	0.0772647	0.673726	3.6023	1.78689	0.358377	0.570503	3.83797	3.11207	3.56114	3.45651	4.0438	1.85007	2.32316	1.18742	12.1829	5.02698	7.83268	11.4871	22.522	2.00335	5.1036	1.48471
50497	NM_015765,NR_103465	Hspa14	heat shock protein 14	-2.21021	2.53664	-4.32335	0.0223023	0.0958873	0.488059	3.17244	2.02826	0.26495	0.409882	3.41245	2.87159	3.43642	3.21643	2.92533	1.57105	2.15095	2.36279	8.80959	4.1225	7.13292	9.55039	9.70076	1.48789	4.33596	4.92717
11689	NM_009662	Alox5	arachidonate 5-lipoxygenase	37.2594	2.53433	23.295	5.95982e-06	0.00098583	0.493627	1.02805	6.24758	0.482327	0.105017	0.424931	0.938931	0.764525	1.63376	1.3781	6.23699	6.14826	6.3575	0.274017	0.540747	0.690644	2.57605	2.40249	58.1395	99.9392	112.027
71910	NR_121642,NR_121643,NM_001293703,NM_028000	Ppapdc1b	phosphatidate phosphatase PPAPDC1B isoform 2	2.73713	2.53163	5.59749	0.00141601	0.0192852	0.535352	1.90743	3.36009	0.459753	0.274279	1.52529	1.30047	2.20636	2.29455	2.21048	3.51154	3.04348	3.52525	1.57443	0.887791	2.89344	4.67607	5.39824	8.20834	9.63625	12.8656
17688	NM_010830	Msh6	mutS homolog 6 (E. coli)	-2.92213	2.52814	-5.69966	0.0112932	0.0623923	0.498418	3.41733	1.87031	0.261766	0.424145	3.50411	3.09897	3.8079	3.33494	3.34074	1.43118	2.27769	1.90206	9.45797	4.98929	9.27606	10.5541	13.3394	1.27473	4.91496	3.19112
66248	NM_025442	Alg5	asparagine-linked glycosylation 5 (dolichyl-phosphate beta-glucosyltransferase)	2.13622	2.52336	4.04638	0.0100281	0.058154	0.590763	2.03455	3.12961	0.568516	0.160596	2.0267	1.08198	2.18331	2.5705	2.31025	2.98654	3.09897	3.30332	2.68958	0.666335	2.85092	5.81656	5.92866	5.48712	10.114	10.719
66094	NM_025349	Lsm7	LSM7 homolog, U6 small nuclear RNA associated (S. cerevisiae)	-2.43005	2.52145	-9.44266	0.000127508	0.0050588	0.291122	3.24202	1.96103	0.271761	0.104393	3.31546	3.21288	3.16573	3.63406	2.88194	1.84156	2.03465	2.00688	8.18167	5.43766	5.86141	12.9445	9.35582	1.98582	3.89279	3.54141
100039864	NR_029468	Snhg12	small nucleolar RNA host gene 12	-6.496	2.51794	-10.239	0.00104176	0.0164291	0.495076	4.20668	1.50713	0.30232	0.39205	3.97354	4.35484	4.63319	3.87932	4.19252	1.22442	1.95469	1.34229	13.4789	12.7382	16.4529	15.6848	25.5823	0.982487	3.59995	1.78995
11545	NM_007415	Parp1	poly (ADP-ribose) polymerase family, member 1	-2.2296	2.51764	-6.3114	0.002485	0.0261944	0.354664	3.16161	2.00483	0.250035	0.251534	2.98469	2.82861	3.29158	3.44855	3.25463	2.24013	1.73972	2.03465	6.29688	3.98583	6.4266	11.3959	12.5374	2.8926	2.86524	3.65008
20638	NM_009225	Snrpb	small nuclear ribonucleoprotein B	-2.82661	2.51702	-5.01668	0.0152841	0.0749182	0.550157	3.37579	1.87671	0.294948	0.464412	2.93366	3.35719	3.68048	3.60734	3.30025	1.34229	2.1056	2.18226	6.02751	6.10183	8.53652	12.6927	12.9194	1.15407	4.17314	4.2144
21771	NM_011574	Cirh1a	cirrhosis, autosomal recessive 1A (human)	-2.02051	2.51626	-4.09793	0.0430094	0.144489	0.438537	3.07426	2.05954	0.144672	0.413986	3.21071	2.94108	3.03261	2.94362	3.24327	1.75258	1.89566	2.53038	7.55821	4.37417	5.31425	7.78422	12.4493	1.81499	3.3628	5.7186
11746	NM_013471	Anxa4	annexin A4	2.80507	2.51593	5.02638	0.00446628	0.0366481	0.581988	1.87961	3.36765	0.435261	0.386339	2.00792	2.28617	2.26669	1.44355	1.39374	3.46206	3.69803	2.94286	2.63634	2.48289	3.00486	2.11761	2.43801	7.88249	16.6614	8.04529
11796	NM_007464	Birc3	baculoviral IAP repeat-containing 3	2.56764	2.51561	4.69778	0.00631215	0.0442956	0.566997	1.92573	3.28618	0.418015	0.383078	1.2624	1.98464	1.84903	2.17244	2.36016	3.70398	3.20307	2.95147	1.16638	1.8715	2.16971	4.20247	6.18811	9.43564	11.1506	8.09347
56878	NM_001141932,NM_001141931,NM_020296	Rbms1	RNA binding motif, single stranded interacting protein 1	2.35615	2.51296	4.49271	0.00532691	0.0404213	0.593118	1.96967	3.2061	0.558054	0.200909	1.68206	1.44333	1.59156	2.69316	2.43823	3.28965	2.9769	3.35175	1.88084	1.06371	1.73294	6.40653	6.55371	6.9735	9.10081	11.131
215280	NM_001289723,NM_001289722,NM_153138	Wipf1	WAS/WASL-interacting protein family member 1	2.41567	2.5113	7.03056	0.000756169	0.0136836	0.36047	1.95443	3.22685	0.281389	0.225296	1.8312	1.771	1.65953	2.25419	2.2562	3.34257	3.37076	2.96721	2.21777	1.51487	1.84429	4.53285	5.65026	7.17294	12.7299	8.19063
15979	NM_010511	Ifngr1	interferon gamma receptor 1	-9.07348	2.50872	-5.06619	0.0313025	0.119226	1.10161	4.56142	1.37977	0.275303	1.06665	4.25161	4.66381	4.28201	4.81291	4.79676	0.156708	1.86542	2.11716	16.4785	15.5536	12.8209	31.0246	38.8677	0.0699429	3.26605	3.95225
14190	NM_008013	Fgl2	fibrinogen-like protein 2	4.36158	2.50823	8.47044	0.000385454	0.00952167	0.495768	1.66154	3.78639	0.377495	0.321377	1.42049	1.96871	1.20455	2.11419	1.59973	3.43493	3.85898	4.06526	1.39782	1.84975	1.19256	3.98226	3.08281	7.66532	19.0601	20.0612
70466	NM_181589	Ckap2l	cytoskeleton associated protein 2-like	-2.28234	2.50552	-5.60923	0.00808421	0.0516272	0.397236	3.17052	1.98	0.237992	0.31805	3.20851	3.17635	2.79091	3.2275	3.44932	1.84238	2.34369	1.75394	7.54458	5.28504	4.46889	9.64489	14.6532	1.98963	5.18549	2.77561
107823	NM_001177884,NM_001081102,NM_175231	Whsc1	Wolf-Hirschhorn syndrome candidate 1 (human)	-2.4786	2.50541	-8.20528	0.000361343	0.0092312	0.317763	3.24431	1.93479	0.247797	0.198922	3.12746	2.95783	3.12815	3.53103	3.4771	2.11864	1.96212	1.72362	7.0892	4.43762	5.69208	12.0331	15.0532	2.59492	3.62856	2.68464
68682	NM_001199186,NM_152808	Slc44a2	solute carrier family 44, member 2	-2.52301	2.50261	-3.82428	0.0443673	0.147152	0.624673	3.25769	1.92254	0.247762	0.573437	2.91924	3.18038	3.56026	3.4306	3.19795	1.33333	2.47878	1.95552	5.955	5.30943	7.82465	11.2504	12.0262	1.14136	5.87237	3.37489
12168	NM_007561	Bmpr2	bone morphogenetic protein receptor, type II (serine/threonine kinase)	2.91056	2.50038	7.87193	0.0067202	0.0459824	0.353889	1.8458	3.3871	0.159908	0.3157	1.72307	2.07383	1.73264	1.95552	1.74393	3.02289	3.5556	3.58279	1.97689	2.05528	1.96467	3.46411	3.54839	5.67165	14.7933	13.4322
12091	NM_009752,NR_108101,NR_108102	Glb1	galactosidase, beta 1	2.61188	2.49784	3.99342	0.00718545	0.0480863	0.724335	1.89953	3.28462	0.639848	0.339494	1.39772	1.35234	2.34998	2.79225	1.60535	3.67317	3.04532	3.13536	1.36467	0.951821	3.20067	6.88883	3.10488	9.21015	9.655	9.31185
52808	NM_029836	Tspyl2	TSPY-like 2	2.46506	2.49596	3.58598	0.0217504	0.0944625	0.698313	1.9286	3.23023	0.480585	0.506635	2.22302	2.54312	1.32723	1.61577	1.93388	3.8108	3.00226	2.87763	3.22503	3.13158	1.35126	2.53214	4.22417	10.1504	9.27214	7.62545
70930	NM_001271397,NR_073168,NR_073167	Nol8	nucleolar protein 8	-2.19796	2.49591	-4.05792	0.0356706	0.129792	0.504602	3.12782	1.99166	0.220481	0.453884	3.39787	3.32144	3.03441	2.88454	3.00084	1.47175	2.19431	2.30891	8.72335	5.95152	5.32197	7.39802	10.35	1.34412	4.5245	4.69935
100336	NM_001290725,NM_146154	Ppp1r8	nuclear inhibitor of protein phosphatase 1 isoform 2	-2.56566	2.49303	-5.0925	0.00223906	0.0246131	0.55483	3.26368	1.90435	0.484988	0.269486	3.37399	3.65059	2.44594	3.2523	3.59558	1.60559	1.97837	2.12909	8.5528	7.70457	3.44176	9.85513	16.32	1.5526	3.68806	3.99977
50934	NM_016972	Slc7a8	solute carrier family 7 (cationic amino acid transporter, y+ system), member 8	19.4691	2.49048	30.0536	2.5698e-07	0.000181641	0.286816	1.14307	5.42618	0.230928	0.170105	1.37694	0.825407	1.04203	1.11215	1.3588	5.41886	5.25985	5.59982	1.33335	0.452879	0.994037	1.44122	2.35758	33.4212	53.8796	66.6204
17250	NM_008576	Abcc1	ATP-binding cassette, sub-family C (CFTR/MRP), member 1	3.10659	2.48969	5.59367	0.0134355	0.0695535	0.533343	1.80285	3.43819	0.264771	0.462981	1.85997	1.61264	2.2387	1.70239	1.60057	3.48779	2.9524	3.87437	2.2836	1.28228	2.94706	2.75668	3.08764	8.05805	8.9066	16.9725
545389	NM_001099637	Cep170	centrosomal protein 170	2.01609	2.48635	21.168	1.63469e-06	0.000473198	0.102549	2.0315	3.04305	0.0957275	0.0367773	2.07771	2.15553	1.89914	2.03376	1.99135	3.01548	3.08481	3.02887	2.80429	2.21172	2.27765	3.70695	4.45975	5.65311	9.98516	8.6284
232906	NM_172739	Grlf1	glucocorticoid receptor DNA binding factor 1	4.439	2.48602	10.0712	0.00185641	0.0223104	0.394598	1.63342	3.78366	0.217701	0.329111	1.419	1.99251	1.59404	1.51931	1.64225	4.11798	3.46002	3.77296	1.39606	1.88718	1.73764	2.31923	3.21974	12.6422	13.6833	15.5531
53860	NM_017380,NM_001113486,NM_001113487,NM_001113488	Sept9	septin 9	2.37573	2.47837	5.54485	0.00178762	0.0218622	0.45547	1.93158	3.17995	0.372112	0.26265	1.37443	1.74076	2.2765	2.07452	2.19167	2.89163	3.24263	3.40558	1.33108	1.46228	3.03133	3.83747	5.29507	5.12666	11.4697	11.5821
17215	NM_008563	Mcm3	minichromosome maintenance deficient 3 (S. cerevisiae)	-3.40667	2.47794	-7.40165	0.000677253	0.0128789	0.520248	3.51515	1.74678	0.498542	0.148709	3.15059	2.82558	3.8439	3.96328	3.79239	1.59188	1.76007	1.8884	7.21598	3.97762	9.40775	16.7186	18.6843	1.53281	2.92725	3.15394
12398	NM_177289,NM_009824,NM_001109873	Cbfa2t3	core-binding factor, runt domain, alpha subunit 2, translocated to, 3 (human)	2.56689	2.4746	5.08372	0.0245021	0.101687	0.477265	1.88632	3.24635	0.18078	0.441701	1.88752	2.08431	2.04686	1.72946	1.68347	3.69444	2.81133	3.23327	2.34736	2.07971	2.55325	2.81684	3.3393	9.39633	7.90067	10.0551
101489	NM_053194	Ric8	resistance to inhibitors of cholinesterase 8 homolog (C. elegans)	2.82133	2.47192	4.89223	0.0070586	0.0475982	0.680246	1.83448	3.33086	0.674668	0.0869397	1.36794	1.39772	2.98947	1.55598	1.86131	3.35484	3.23445	3.40329	1.32105	1.00654	5.14928	2.39335	3.95939	7.22364	11.4012	11.5519
19076	NM_008922	Prim2	DNA primase, p58 subunit	-2.04359	2.46981	-3.79792	0.0103681	0.0593657	0.547613	3.0386	2.00749	0.443722	0.320921	2.34953	3.41577	2.96143	3.44388	3.02239	2.34442	1.97263	1.70543	3.64085	6.44433	5.06391	11.3476	10.4981	3.17851	3.66995	2.62798
68026	NM_026515	2810417H13Rik	RIKEN cDNA 2810417H13 gene	-5.74466	2.46632	-6.61107	0.0109544	0.0612095	0.687949	4.03115	1.50893	0.302546	0.617851	3.90486	4.00103	3.63982	4.15314	4.4569	1.62577	2.06002	0.841003	12.759	9.90724	8.27984	19.2299	30.8947	1.58096	3.97505	0.909132
15931	NM_010498	Ids	iduronate 2-sulfatase	6.36288	2.46441	10.5113	0.00242407	0.0257853	0.463483	1.46785	4.13753	0.230731	0.40197	1.72615	1.54655	1.37443	1.12063	1.5715	4.0438	4.57809	3.79071	1.98781	1.19395	1.41249	1.45888	2.99227	11.9107	33.4102	15.853
75216	NM_181815	Cep128	centrosomal protein 128	-5.9845	2.46286	-10.5011	0.00444692	0.0366396	0.438885	4.07115	1.48992	0.16851	0.405246	4.12752	4.15314	4.27578	3.86103	3.93827	1.76136	1.68429	1.0241	15.0861	10.9683	12.8106	15.4785	20.9903	1.83042	2.69541	1.19348
76432	NR_040266,NR_040265,NR_040268	2310001H17Rik	RIKEN cDNA 2310001H17 gene	3.31685	2.46276	5.03299	0.00443701	0.0366097	0.675703	1.74532	3.47513	0.505458	0.448428	2.12889	2.08784	1.86713	0.883648	1.75908	3.52814	3.8947	3.00256	2.93695	2.08495	2.20573	1.04846	3.61085	8.31214	19.5405	8.43697
238831	NM_172807	Ppwd1	peptidylprolyl isomerase domain and WD repeat containing 1	-2.28839	2.46108	-8.38372	0.00250788	0.0262924	0.265613	3.12966	1.93533	0.155461	0.215365	3.17743	3.30195	3.02652	3.22488	2.91752	1.70073	2.12407	1.9812	7.33073	5.84262	5.28305	9.64004	9.63037	1.71693	4.23623	3.44481
52874	NM_177474	D19Bwg1357e	DNA segment, Chr 19, Brigham & Women's Genetics 1357 expressed	-2.0828	2.46068	-4.95612	0.00292264	0.0286958	0.455035	3.04622	1.9877	0.418951	0.177586	2.31965	3.10986	3.17207	3.38565	3.24387	1.87966	2.19265	1.89078	3.53357	5.02262	5.90952	10.9664	12.4565	2.056	4.51698	3.15936
22401	NM_009517	Zmat3	zinc finger matrin type 3	6.4901	2.45232	11.4995	5.58407e-05	0.00337744	0.506495	1.4498	4.14805	0.477934	0.16768	1.93633	1.86898	0.949734	1.53762	0.956359	4.25161	3.95459	4.23794	2.47771	1.67253	0.888537	2.35913	1.45808	13.9304	20.3731	22.951
231225	NM_173764	Tapt1	transmembrane anterior posterior transformation 1	-2.55674	2.45199	-4.5424	0.0124968	0.0665796	0.565027	3.22093	1.86662	0.362564	0.433363	3.36751	3.34074	3.67409	2.74771	2.97459	2.28822	1.88927	1.42238	8.5089	6.03671	8.52094	6.65814	10.1288	3.00821	3.33918	1.96363
77048	NM_029852	Ccdc41	coiled-coil domain containing 41	-3.0094	2.45034	-7.70168	0.0015169	0.0201471	0.395297	3.37074	1.78126	0.266838	0.291645	3.73959	3.54608	3.12865	3.13669	3.30268	1.45171	1.88599	2.00609	11.3315	7.10005	5.69234	9.07437	12.9387	1.31093	3.33151	3.53402
28114	NM_145354	Nsun2	NOL1/NOP2/Sun domain family member 2	-2.66646	2.44996	-6.85623	0.00924244	0.0551004	0.373568	3.25752	1.8426	0.171654	0.331795	2.97826	3.24538	3.30025	3.32278	3.44094	1.52604	1.81397	2.18777	6.26705	5.57008	6.46878	10.4534	14.5736	1.41624	3.08792	4.2344
56095	NM_025310	Ftsj3	FtsJ homolog 3 (E. coli)	-3.51651	2.44822	-9.09949	0.000390353	0.00954898	0.389908	3.51793	1.70378	0.286293	0.264696	3.07939	3.51197	3.45074	3.76719	3.78034	1.70332	1.96871	1.43932	6.83626	6.90875	7.19436	14.3835	18.5855	1.71931	3.65343	1.99317
72273	NM_001099917	2210404O07Rik	RIKEN cDNA 2210404O07 gene	2.67348	2.44698	4.2726	0.00550077	0.0411511	0.68026	1.83837	3.25708	0.57442	0.364411	1.87097	1.63741	1.00167	2.14951	2.53228	3.42442	3.50778	2.83906	2.30693	1.31635	0.946299	4.11591	7.06582	7.62408	14.1301	7.38248
230594	NM_175472	Zcchc11	zinc finger, CCHC domain containing 11	-2.5364	2.44422	-6.78542	0.00782254	0.0507634	0.361487	3.20614	1.86336	0.181584	0.312571	3.27988	3.35175	3.3689	2.96143	3.06875	2.19591	1.81858	1.5756	7.98209	6.08666	6.8275	7.89548	10.9101	2.77886	3.10189	2.29375
69537	NM_027109,NM_001172154	Dnase1l1	deoxyribonuclease 1-like 1	3.63369	2.44184	8.26441	0.00106414	0.016701	0.432579	1.68248	3.54392	0.295519	0.315901	1.78253	1.31773	1.64127	2.11632	1.55457	3.55744	3.22147	3.85284	2.10814	0.90679	1.81339	3.98975	2.93688	8.47947	11.3346	16.5523
19025	NM_008906,NM_001038492	Ctsa	cathepsin A	2.40666	2.43749	3.45145	0.0321184	0.121578	0.690419	1.88496	3.15199	0.425402	0.543793	1.21841	2.04628	2.37733	1.96572	1.81705	3.06548	2.65664	3.73386	1.0908	1.99911	3.27324	3.49186	3.80911	5.84696	6.90421	15.0503
22390	NM_009516	Wee1	WEE 1 homolog 1 (S. pombe)	-2.52348	2.43429	-7.83331	0.000438743	0.0101378	0.339841	3.19191	1.85649	0.266002	0.211507	3.2617	3.62665	2.97091	3.05787	3.04242	2.09763	1.76946	1.70239	7.84982	7.59873	5.08217	8.48483	10.6943	2.5373	2.95659	2.61812
100313519	NR_030762	Snord17	small nucleolar RNA, C/D box 17	-4.65741	2.43247	-3.98369	0.00896048	0.054289	1.11722	3.78343	1.5639	0.890116	0.675187	3.38342	2.51422	4.12244	4.00207	4.89501	2.32491	1.03668	1.33012	8.6127	3.06083	11.4596	17.1551	41.9988	3.12446	1.24589	1.76269
66407	NM_025544	Mrps15	mitochondrial ribosomal protein S15	-2.53976	2.43161	-4.09363	0.0390995	0.137006	0.586616	3.19519	1.8505	0.225906	0.541373	3.20058	2.9241	3.03957	3.49975	3.31197	1.231	2.08784	2.23267	7.50099	4.32237	5.33448	11.7788	13.0497	0.990314	4.08836	4.38856
68995	NM_026902	Mcts1	malignant T cell amplified sequence 1	2.08572	2.43091	5.5775	0.00405129	0.0348625	0.367865	1.9578	3.01834	0.25912	0.261116	2.15022	2.07678	1.97342	2.08037	1.50821	3.31985	2.868	2.86718	2.99603	2.06567	2.41052	3.85729	2.77572	7.07705	8.31147	7.55408
100465	NM_175308	Mob3c	MOB kinase activator 3C	3.28225	2.42724	6.21212	0.00883931	0.0540261	0.507041	1.71686	3.43154	0.267045	0.431019	1.76772	2.06002	1.85975	1.43533	1.46147	3.91307	3.29975	3.08181	2.07406	2.02248	2.18778	2.1012	2.63508	10.9301	11.9857	8.96856
230721	NM_148917,NM_130881	Pabpc4	poly(A) binding protein, cytoplasmic 4	-2.67714	2.42581	-4.48258	0.0441287	0.147016	0.551344	3.23802	1.81733	0.0811566	0.545338	3.31985	3.31197	3.24445	3.17914	3.13471	1.34318	2.41326	1.69556	8.20987	5.88992	6.23128	9.31382	11.4992	1.15542	5.52217	2.5978
103784	NM_178909	Wdr92	WD repeat domain 92	2.67854	2.42229	6.5903	0.000734136	0.013452	0.460507	1.81368	3.23513	0.425742	0.175529	2.42721	2.07558	1.61349	1.39864	1.5535	3.33622	3.33673	3.03245	3.92181	2.05992	1.76743	2.00735	2.92922	7.1486	12.3586	8.64509
14723	NM_010326	Gp1ba	glycoprotein 1b, alpha polypeptide	36.91	2.42159	12.8914	8.86052e-05	0.00412212	0.788314	0.952243	6.15818	0.57489	0.539389	0.788067	1.93169	0.955766	0.527131	0.558559	6.66972	6.21012	5.5947	0.569183	1.77456	0.893022	0.554281	0.758702	75.9901	102.506	66.518
76267	NM_146094	Fads1	fatty acid desaturase 1	3.67018	2.4171	6.64582	0.0106073	0.0600634	0.509464	1.65477	3.53062	0.226609	0.456291	2.00816	1.74277	1.55988	1.43825	1.52478	3.03506	3.62341	3.93338	2.63641	1.46672	1.68447	2.10695	2.8352	5.7068	15.7585	18.0796
67474	NM_023348	Snap29	synaptosomal-associated protein 29	2.42091	2.41372	4.77474	0.00730007	0.0485237	0.516877	1.85879	3.13433	0.364221	0.366749	2.38803	1.9812	1.41039	1.67403	1.84028	2.93825	3.55744	2.90731	3.77201	1.86568	1.46445	2.69226	3.8888	5.32127	14.8229	7.80864
18441	NM_008772,NM_001282016	P2ry1	purinergic receptor P2Y, G-protein coupled 1	2.83488	2.41327	5.0436	0.00334079	0.0314777	0.595591	1.77598	3.27926	0.469606	0.366331	2.34116	2.08513	1.8023	1.50005	1.15125	2.92716	3.65833	3.2523	3.60774	2.08005	2.08225	2.27294	1.87295	5.27766	16.1132	10.1759
23997	NM_011875	Psmd13	proteasome (prosome, macropain) 26S subunit, non-ATPase, 13	-2.24173	2.40658	-4.38548	0.029644	0.11484	0.478772	3.05833	1.89372	0.210087	0.430217	2.7942	3.31057	2.91013	3.20307	3.0737	2.09644	1.3996	2.18513	5.38315	5.88708	4.85172	9.4658	10.9804	2.53394	1.96784	4.22716
12428	NM_009828	Ccna2	cyclin A2	-10.1743	2.40323	-5.52126	0.0285062	0.111872	1.05713	4.6019	1.25503	0.194684	1.03904	4.78989	4.64789	4.27155	4.63635	4.66381	0.692963	2.45404	0.618094	23.7941	15.3637	12.7036	27.1587	35.5301	0.406928	5.7416	0.596269
50884	NM_016965,NM_001290745	Nckap1	nck-associated protein 1 isoform a	4.10875	2.40128	9.49967	7.7677e-05	0.00380034	0.44595	1.58933	3.62803	0.389559	0.217061	1.9584	1.97955	1.52984	1.05215	1.42672	3.48978	3.87821	3.51611	2.52973	1.86336	1.64041	1.32782	2.54299	8.07204	19.2642	12.7917
14389	NM_010248,NM_001162477	Gab2	growth factor receptor bound protein 2-associated protein 2	3.74875	2.39886	12.6856	0.000344189	0.0091267	0.284836	1.6281	3.53451	0.182876	0.218375	1.61759	1.34197	1.66646	1.84935	1.6651	3.74686	3.54608	3.31057	1.75874	0.942295	1.85525	3.1549	3.28484	9.70655	14.6067	10.7867
77128	NM_029870	Crebrf	CREB3 regulatory factor	2.0759	2.39553	5.43645	0.00220951	0.024443	0.389008	1.92592	2.97965	0.310719	0.234052	1.96572	2.39132	1.98484	1.69582	1.59188	2.73207	3.19729	3.0096	2.54114	2.74464	2.43231	2.73975	3.05307	4.47648	11.0821	8.49315
229841	NM_173762	Cenpe	centromere protein E	-6.13119	2.39361	-7.16444	0.0159848	0.0771082	0.638905	4.0358	1.41964	0.142948	0.622708	4.24485	4.10596	3.92182	3.89631	4.01007	1.51931	1.98649	0.7531	16.4229	10.5879	9.93172	15.8391	22.0664	1.40415	3.72159	0.782683
11669	NM_009656	Aldh2	aldehyde dehydrogenase 2, mitochondrial	2.18971	2.39303	3.56345	0.0211388	0.0925967	0.704932	1.89353	3.02427	0.697964	0.0988718	1.33463	1.25912	3.00084	1.98087	1.89221	3.08761	2.91034	3.07487	1.26756	0.847784	5.18594	3.54004	4.05222	5.95603	8.61569	8.93949
108160	NM_138607	Fam50a	family with sequence similarity 50, member A	2.96834	2.3904	4.92091	0.0140684	0.0712722	0.591932	1.73111	3.30077	0.335948	0.487363	1.42004	1.39352	1.73505	2.18166	1.92529	3.82593	3.21334	2.86304	1.39736	1.00134	1.97215	4.24761	4.19043	10.3311	11.2403	7.53416
68473	NM_026735	Mob1b	MOB kinase activator 1B	2.0914	2.38911	4.31123	0.005213	0.04011	0.506955	1.91544	2.97991	0.430451	0.267796	2.6235	1.85404	1.66028	1.50255	1.93686	2.69251	3.0248	3.22243	4.63362	1.64593	1.84573	2.27788	4.23088	4.33603	9.46778	9.97357
67872	NM_001162855	Nsmce4a	non-SMC element 4 homolog A (S. cerevisiae)	-2.41814	2.38442	-3.39275	0.0221707	0.0955505	0.732972	3.10498	1.83108	0.534555	0.501497	2.41894	3.87821	2.87354	3.24954	3.10466	1.25316	2.15179	2.08829	3.88317	9.09446	4.74092	9.82013	11.2212	1.02186	4.33854	3.84956
72119	NM_028109,NM_001141976,NM_001141975,NM_001141977,NM_001141978	Tpx2	TPX2, microtubule-associated protein homolog (Xenopus laevis)	-3.31768	2.38332	-4.3604	0.0173364	0.0814162	0.742778	3.40056	1.67038	0.445492	0.594353	2.80596	3.46468	3.10185	3.85521	3.77508	1.28408	2.35479	1.37227	5.42681	6.63733	5.55488	15.4169	18.5112	1.07206	5.23878	1.84918
72061	NM_001289924,NM_001289926,NR_110521,NR_110520	2010111I01Rik	aminopeptidase O	5.76712	2.37987	4.58763	0.038009	0.134805	0.967038	1.43076	3.95861	0.246538	0.935083	1.13249	1.48519	1.26711	1.49062	1.77837	5.01074	3.22243	3.64265	0.965206	1.12012	1.27081	2.2542	3.67261	24.13	11.3357	14.0879
109019	NM_028696	Nabp1	nucleic acid binding protein 1	2.77385	2.37818	5.58811	0.0148152	0.0733093	0.477988	1.75351	3.2254	0.225489	0.421458	1.76178	1.84903	2.0267	1.4093	1.72072	2.90398	3.06966	3.70256	2.05709	1.63706	2.50461	2.03393	3.46427	5.18556	9.8416	14.6502
666532	NM_001083918	Gm13139	predicted gene 13139	2.42587	2.37807	5.31843	0.00434928	0.0360935	0.531181	1.82324	3.10175	0.521513	0.100886	2.17865	2.36919	1.33898	1.20115	2.02824	3.21643	3.06212	3.02669	3.08129	2.6949	1.3654	1.62194	4.61159	6.58304	9.77698	8.61953
83701	NM_001109909,NM_001109910,NM_031405	Srrt	serrate RNA effector molecule homolog (Arabidopsis)	-3.12801	2.37206	-8.03732	0.00110148	0.0169814	0.455914	3.33327	1.68803	0.453184	0.0498183	2.82503	2.94407	3.8996	3.63332	3.36434	1.67856	1.7419	1.64362	5.52814	4.3814	9.81169	12.9435	13.617	1.66952	2.87441	2.46728
227715	NM_144886	Exosc2	exosome component 2	-2.20298	2.37187	-3.44547	0.0137089	0.0702707	0.688506	3.00906	1.86961	0.604008	0.330476	2.06052	3.02352	3.70703	2.97826	3.276	2.15827	1.94143	1.50913	2.76063	4.67279	8.67757	8.01561	12.6951	2.68876	3.54758	2.14298
99929	NM_178892	Tiparp	TCDD-inducible poly(ADP-ribose) polymerase	4.62543	2.37122	11.4876	5.25749e-05	0.00326121	0.385778	1.51116	3.72075	0.307549	0.232891	1.38553	1.93633	1.63062	1.10198	1.50136	3.46306	3.91618	3.78302	1.34622	1.78556	1.79828	1.41828	2.75681	7.89286	19.8059	15.7114
14158	NM_001037997,NM_008000,NM_001286415	Fert2	fer (fms/fps related) protein kinase, testis specific 2	6.28396	2.37087	5.77728	0.0107064	0.0604069	0.843533	1.39057	4.04224	0.445961	0.716008	1.0195	1.90966	1.75475	1.38404	0.884892	4.84786	3.47849	3.80037	0.825607	1.74079	2.00392	1.97828	1.31216	21.3943	13.8239	15.9763
15366	NM_013552	Hmmr	hyaluronan mediated motility receptor (RHAMM)	-3.2175	2.36786	-7.06021	0.00493245	0.038699	0.4428	3.35641	1.67047	0.250019	0.365462	3.33622	3.27203	3.00493	3.49786	3.671	1.3245	2.05272	1.63418	8.33407	5.68603	5.19475	11.7681	17.2213	1.12859	3.96062	2.44922
328365	NM_183208	Zmiz1	zinc finger, MIZ-type containing 1	2.13363	2.36698	5.33298	0.0168885	0.080034	0.371748	1.88263	2.97594	0.174005	0.32851	1.68117	1.76872	2.09598	2.02536	1.84191	3.17026	2.59664	3.1609	1.87957	1.51071	2.67192	3.6765	3.89071	6.34506	6.55145	9.4797
432572	NM_001281818,NM_001029936	Specc1	sperm antigen with calponin homology and coiled-coil domains 1	4.50541	2.36678	6.68964	0.0148239	0.0733175	0.575203	1.51814	3.6898	0.191733	0.542307	1.72223	1.48807	1.20993	1.60095	1.56951	4.31201	3.31759	3.43979	1.97448	1.12299	1.19936	2.49493	2.98849	14.4464	12.1215	11.9132
67282	NM_026070,NM_001122960,NM_027487	Ccdc53	coiled-coil domain containing 53	2.06962	2.36425	3.74237	0.0134546	0.069618	0.611625	1.89709	2.94645	0.587814	0.168995	1.87966	1.07814	2.58025	1.63261	2.31478	3.08738	2.99288	2.7591	2.33109	0.664053	3.79832	2.57313	5.95796	5.95599	9.21975	6.92303
14755	NM_001291025,NM_011822	Pigq	phosphatidylinositol N-acetylglucosaminyltransferase subunit Q isoform 1	-2.22912	2.36066	-3.80447	0.0413217	0.141092	0.547864	3.00868	1.85221	0.23952	0.492732	2.89203	2.97563	3.42224	2.80989	2.94362	2.39479	1.72921	1.43263	5.834	4.48602	7.06498	6.99804	9.83804	3.3259	2.8397	1.97956
53313	NM_016745,NM_001163337,NM_001163336	Atp2a3	ATPase, Ca++ transporting, ubiquitous	2.28394	2.35738	5.45051	0.00498991	0.0389804	0.420546	1.83573	3.02726	0.289355	0.305176	1.55251	1.92663	2.29124	1.65773	1.75056	2.93654	2.77773	3.36751	1.63043	1.76668	3.06393	2.64122	3.57048	5.31803	7.68798	11.2434
170753	NM_133218	Zfp704	zinc finger protein 704	2.43748	2.35521	23.9267	3.99793e-07	0.000189462	0.113156	1.79863	3.08403	0.10181	0.0493866	1.96239	1.73432	1.75436	1.83032	1.71178	3.03605	3.08132	3.13471	2.53544	1.44956	2.00358	3.09923	3.43609	5.70967	9.95216	9.30099
236069	NR_033612	Gm13238	predicted gene 13238	2.60904	2.3548	3.32561	0.0181421	0.084076	0.836828	1.76254	3.14606	0.672798	0.497619	2.55348	1.85609	2.22936	1.23751	0.936271	3.59828	2.61296	3.22695	4.37469	1.64756	2.9347	1.68208	1.4151	8.68317	6.6298	9.99825
75007	NM_133858,NM_199475	Fam63a	family with sequence similarity 63, member A	4.15712	2.35369	7.06142	0.00703894	0.0475083	0.531693	1.54052	3.5961	0.266827	0.459892	1.14915	1.38508	1.66446	1.71528	1.78862	4.01608	3.10466	3.66755	0.988055	0.992351	1.85162	2.78121	3.71873	11.6307	10.1472	14.2949
108907	NM_133851,NM_001042652	Nusap1	nucleolar and spindle associated protein 1	-4.82012	2.34597	-4.44282	0.0358416	0.13025	0.905435	3.74044	1.47137	0.30532	0.852404	3.81956	3.89879	3.22023	3.75741	4.00621	0.943789	2.45477	1.01556	11.975	9.25462	6.12081	14.2755	21.9493	0.649612	5.74811	1.17802
67460	NM_026172	Decr1	2,4-dienoyl CoA reductase 1, mitochondrial	2.42572	2.34133	4.35975	0.00492426	0.038699	0.602649	1.78781	3.06622	0.512913	0.316396	1.65207	2.43823	1.03094	1.97472	1.8431	2.81035	3.42	2.96832	1.8267	2.84293	0.980675	3.52159	3.89769	4.76555	13.2237	8.19937
219024	NM_001033271	Tmem55b	transmembrane protein 55b	-2.00425	2.33664	-5.08532	0.00260313	0.0267423	0.400447	2.89139	1.88833	0.3303	0.226407	2.37342	2.74975	3.12221	3.06811	3.14344	1.64362	1.93099	2.09037	3.73011	3.76075	5.67022	8.55796	11.57	1.61268	3.50843	3.85605
19650	NM_001139516,NM_011249	Rbl1	retinoblastoma-like 1 (p107)	-2.55527	2.33551	-5.10481	0.00868348	0.0534663	0.501979	3.10832	1.75484	0.320503	0.386342	3.14538	3.49061	2.91282	3.3127	2.68009	1.93886	2.01477	1.31089	7.17393	6.7872	4.85383	10.3593	7.99014	2.1791	3.8277	1.73279
67239	NM_001042556,NM_023323	Rpf2	ribosome production factor 2 homolog (S. cerevisiae)	-2.79354	2.33203	-4.83167	0.0119594	0.0646474	0.576274	3.18799	1.70589	0.352888	0.455589	2.81312	2.82255	3.2771	3.46847	3.55872	1.18742	1.888	2.04227	5.47087	3.97024	6.37701	11.5891	15.8826	0.934032	3.33566	3.67892
233802	NM_145585	Thumpd1	THUMP domain containing 1	-2.2779	2.32899	-6.2432	0.00353217	0.0324996	0.363514	2.99737	1.80966	0.242737	0.270594	3.31197	2.92982	2.66333	2.94924	3.13247	1.55988	2.09712	1.77197	8.16607	4.33783	4.04286	7.84891	11.4872	1.46798	4.13211	2.81565
26941	NM_012030	Slc9a3r1	solute carrier family 9 (sodium/hydrogen exchanger), member 3 regulator 1	4.53706	2.32792	8.76815	0.000215499	0.0067608	0.536464	1.47997	3.66172	0.505093	0.18076	0.8287	1.03765	1.83253	1.88062	1.82034	3.53103	3.58614	3.86801	0.609677	0.624985	2.13556	3.25559	3.81477	8.33052	15.2154	16.8989
70415	NM_133729	2610018G03Rik	RIKEN cDNA 2610018G03 gene	-4.96532	2.32606	-9.16937	0.00466	0.037384	0.455276	3.7534	1.44151	0.203503	0.407262	3.53937	3.54678	3.78442	3.93621	3.96022	1.0555	1.40191	1.86713	9.68701	7.10296	9.14686	16.2976	21.3256	0.773515	1.97207	3.0963
54364	NM_019428	Rpp30	ribonuclease P/MRP 30 subunit	-2.0018	2.3219	-3.94986	0.0131514	0.0686971	0.494033	2.87591	1.87462	0.358052	0.340394	3.44932	2.87012	2.59104	2.55727	2.91181	1.50754	2.17984	1.93648	9.08775	4.11746	3.83484	5.7605	9.58488	1.38974	4.44873	3.29637
12566	NM_183417,NM_016756	Cdk2	cyclin-dependent kinase 2	-2.34918	2.32172	-5.44079	0.00253836	0.0263909	0.450692	3.01815	1.78599	0.350935	0.282786	2.88454	3.54851	2.78749	2.68362	3.18659	1.94635	1.95215	1.45948	5.80173	7.11891	4.45268	6.37825	11.9519	2.19454	3.58459	2.03053
71665	NM_024243	Fuca1	fucosidase, alpha-L- 1, tissue	2.48118	2.32016	4.7747	0.00588905	0.0427118	0.537742	1.75547	3.0665	0.396824	0.362901	1.66708	1.41289	1.80273	2.41039	1.48428	2.64897	3.30608	3.24445	1.85431	1.02654	2.08242	5.13942	2.69569	4.17368	12.0127	10.1299
12070	NM_009750,NM_001110234,NM_001110233	Ngfrap1	nerve growth factor receptor (TNFRSF16) associated protein 1	-5.09552	2.31913	-7.8725	0.000894711	0.0153352	0.57994	3.77424	1.42502	0.415891	0.404185	3.92788	3.84582	4.01258	3.04302	4.04191	0.962178	1.60446	1.70841	13.0564	8.88359	10.629	8.38903	22.4991	0.672111	2.46953	2.63632
17119	NM_010751	Mxd1	MAX dimerization protein 1	-2.52819	2.31841	-8.77362	0.000642561	0.0123773	0.295289	3.08207	1.74396	0.208648	0.208954	2.94452	3.09322	2.80844	3.27203	3.29214	1.51579	1.79014	1.92597	6.0798	4.95433	4.53111	10.0353	12.8495	1.39914	3.00928	3.26614
60533	NM_021893	Cd274	CD274 antigen	2.57486	2.31807	8.23815	0.000619162	0.012216	0.3237	1.73414	3.09863	0.237071	0.220408	1.75128	1.72223	1.99709	1.84423	1.35584	3.06398	2.8976	3.33431	2.03382	1.43893	2.454	3.13948	2.35381	5.84263	8.52297	10.9847
84505	NM_001163641,NM_001163642,NM_018877	Setdb1	SET domain, bifurcated 1	-2.10536	2.31423	-6.86315	0.00526791	0.0404213	0.290428	2.91276	1.83869	0.164876	0.23909	3.05354	2.90398	3.10093	2.71973	2.7856	2.1138	1.68117	1.72109	6.67947	4.24664	5.55417	6.53416	8.68845	2.57669	2.68518	2.6784
216505	NM_178149	Pik3ip1	phosphoinositide-3-kinase interacting protein 1	2.63505	2.31255	5.32268	0.00319006	0.0306472	0.518905	1.71694	3.11477	0.394837	0.3367	1.28249	1.34518	1.90649	2.2131	1.83745	3.49403	2.85104	2.99925	1.19119	0.944021	2.28891	4.35303	3.88178	8.09395	8.19699	8.42381
207521	NM_172442	Dtx4	deltex 4 homolog (Drosophila)	5.43665	2.31127	8.35545	0.000166403	0.00585958	0.614397	1.39278	3.83549	0.550178	0.273475	1.28679	1.56917	0.494377	1.90302	1.71053	3.55173	4.09737	3.85738	1.19897	1.22857	0.440776	3.31615	3.43377	8.45294	22.9745	16.6111
17035	NM_016753	Lxn	latexin	3.18671	2.30276	3.35311	0.0371877	0.132717	0.932403	1.61379	3.28586	0.555397	0.748939	2.11255	1.64099	0.66864	1.86329	1.7835	2.426	3.63585	3.79573	2.895	1.32232	0.602113	3.19499	3.69016	3.42589	15.8581	15.9189
17527	NM_001294324,NM_008622,NM_001294322	Mpv17	protein Mpv17 isoform 2	2.36382	2.30197	5.29393	0.0041314	0.0351041	0.516638	1.76359	3.00471	0.505036	0.10887	1.47487	1.36249	2.6288	1.59833	1.75345	3.0773	3.05731	2.87953	1.48451	0.963638	3.93346	2.48905	3.58943	5.90943	9.74167	7.62991
16881	NM_001199310,NM_010715,NM_001083188	Lig1	ligase I, DNA, ATP-dependent	-3.06374	2.30178	-4.35188	0.00708803	0.0476544	0.735982	3.24701	1.63172	0.566488	0.469852	2.82122	2.54984	3.89077	3.69524	3.278	1.99066	1.80456	1.09992	5.51251	3.14323	9.73707	13.5997	12.7153	2.2955	3.04982	1.32282
14339	NM_001302268,NM_001302337,NM_010241,NM_001302266,NM_001302267	Aktip	AKT-interacting protein isoform 1	2.31621	2.29947	6.16011	0.00425975	0.0356196	0.373707	1.77207	2.98383	0.242749	0.28413	1.85233	1.86172	1.88101	1.34068	1.9246	3.06456	3.21886	2.66807	2.26393	1.66081	2.23555	1.88872	4.18896	5.84426	11.3163	6.431
23894	NM_022011	Gtf2h2	general transcription factor II H, polypeptide 2	-2.75471	2.29557	-3.7788	0.0128312	0.0677717	0.765539	3.14008	1.67818	0.585332	0.493392	3.56974	3.39787	2.13939	3.48238	3.11103	1.18058	2.16726	1.6867	9.89125	6.34392	2.7505	11.7044	11.2701	0.925502	4.37878	2.57988
240614	NM_177721	Ranbp6	RAN binding protein 6	2.0536	2.29498	4.09007	0.0471445	0.152765	0.446022	1.83387	2.87203	0.118933	0.429873	1.92118	1.82518	1.63506	1.86131	1.92663	3.276	2.91983	2.42025	2.43654	1.59914	1.80511	3.19057	4.19485	6.92164	8.67976	5.18386
381356	NM_001243239,NM_001243240,NM_029862	Cacfd1	calcium channel flower domain containing 1	2.08933	2.29402	4.89532	0.00533763	0.040424	0.425234	1.82327	2.88631	0.313674	0.287111	1.60446	2.16941	1.52093	2.15485	1.66668	3.21783	2.71906	2.72203	1.73022	2.2369	1.62999	4.13458	3.29076	6.58652	7.26366	6.76021
110094	NM_172783,NM_001177879,NM_001177878	Phka2	phosphorylase kinase alpha 2	-2.24376	2.29302	-7.97057	0.00053885	0.0112307	0.31962	2.94893	1.78301	0.30808	0.0851093	2.74635	2.59104	2.91105	3.37076	3.12543	1.74744	1.88013	1.72145	5.13616	3.27681	4.8528	10.8487	11.4102	1.80324	3.31508	2.67946
12575	NM_001111099,NM_007669	Cdkn1a	cyclin-dependent kinase inhibitor 1A (P21)	13.0287	2.29172	7.46887	0.0133501	0.0693321	0.872126	1.09457	4.7982	0.23942	0.83862	0.862988	1.04172	0.877513	1.34318	1.34745	4.48234	4.16337	5.74888	0.646219	0.629308	0.816309	1.89355	2.33451	16.3896	24.2662	72.635
20238	NM_001199305,NM_001199304,NM_009124	Atxn1	ataxin 1	3.87956	2.28503	12.9494	5.23786e-05	0.00326121	0.298255	1.50756	3.46346	0.226471	0.194079	1.31426	1.27845	1.5595	1.84108	1.54452	3.40966	3.30195	3.67876	1.23941	0.866026	1.68446	3.13207	2.89738	7.55126	11.9997	14.411
17768	NM_008638	Mthfd2	methylenetetrahydrofolate dehydrogenase (NAD+ dependent), methenyltetrahydrofolate cyclohydrolase	4.19427	2.28403	5.75944	0.00641764	0.0447565	0.676826	1.47305	3.54147	0.421776	0.529338	1.13964	1.43895	0.991184	1.95395	1.84156	4.12636	3.40274	3.09532	0.975577	1.06093	0.929781	3.46327	3.89044	12.6785	13.0457	9.07913
244421	NM_001081150	Lonrf1	LON peptidase N-terminal domain and ring finger 1	3.23925	2.28377	10.9842	0.00111572	0.0170499	0.287396	1.58824	3.2839	0.166606	0.234176	1.58447	1.83706	1.47829	1.63878	1.40261	3.26013	3.06252	3.52906	1.6884	1.62078	1.56939	2.59168	2.46815	6.83869	9.77731	12.9056
70699	NM_027513	Nup205	nucleoporin 205	-2.73235	2.28249	-7.18399	0.008134	0.0516856	0.365542	3.11996	1.66982	0.168684	0.324294	2.9241	3.35887	3.08481	3.20851	3.02352	1.32113	1.96239	1.72594	5.97518	6.11005	5.49467	9.49629	10.5113	1.12352	3.62879	2.69135
98682	NM_133829,NM_178081	Mfsd6	major facilitator superfamily domain containing 6	2.98093	2.28128	5.20905	0.00724497	0.0483548	0.576021	1.62562	3.20138	0.378398	0.434299	1.91524	2.04524	1.66965	1.36549	1.13249	2.74342	3.25339	3.60734	2.42272	1.9949	1.86144	1.94624	1.83484	4.5342	11.5807	13.6924
106344	NM_145480	Rfc4	replication factor C (activator 1) 4	-2.99753	2.27811	-4.85889	0.00560187	0.0415495	0.717093	3.2037	1.61993	0.69908	0.159715	1.96718	3.63481	3.35337	3.5676	3.49556	1.44864	1.76477	1.64638	2.54532	7.64526	6.76426	12.3153	15.2436	1.30763	2.94187	2.47297
60599	NM_001199105,NM_021897	Trp53inp1	transformation related protein 53 inducible nuclear protein 1	3.78584	2.27392	11.5564	2.52508e-05	0.00210511	0.345846	1.50807	3.42869	0.303097	0.166559	1.59765	2.00271	1.29667	1.30435	1.33898	3.33075	3.33431	3.621	1.71591	1.90993	1.3109	1.80647	2.31745	7.13017	12.331	13.7867
20316	NM_009143	Sdf2	stromal cell derived factor 2	2.30636	2.27373	11.6992	0.000214639	0.0067608	0.228979	1.74947	2.95509	0.226786	0.0316212	1.61577	1.52115	1.63171	1.93128	2.04746	2.96451	2.98093	2.91983	1.75253	1.16033	1.80026	3.39272	4.69072	5.41109	9.12343	7.91463
66307	NM_025478	Isoc1	isochorismatase domain containing 1	-7.00197	2.27136	-11.7298	0.00163327	0.0207569	0.438061	4.07408	1.26632	0.223624	0.376683	4.36612	4.25161	3.91118	3.99024	3.85123	0.832052	1.46219	1.50471	17.6841	11.7268	9.88329	16.9984	19.6611	0.533954	2.10698	2.13123
18640	NM_008825,NM_001162416,NM_001162415,NR_027859	Pfkfb2	6-phosphofructo-2-kinase/fructose-2,6-biphosphatase 2	2.02917	2.26849	4.19703	0.0108638	0.0610634	0.537656	1.81476	2.83565	0.528148	0.100669	2.6689	1.79976	1.85109	1.40379	1.35026	2.90112	2.8861	2.71973	4.80547	1.55936	2.17227	2.01941	2.34295	5.16495	8.46723	6.74694
21391	NM_011539	Tbxas1	thromboxane A synthase 1, platelet	11.2774	2.26229	8.75493	0.0028873	0.028547	0.737326	1.11105	4.60642	0.404529	0.616446	1.17632	1.18211	1.71463	0.681016	0.801171	5.19216	3.96328	4.66381	1.02576	0.764809	1.93518	0.761094	1.16514	27.6779	20.5339	32.6327
66190	NM_025408	Acer3	alkaline ceramidase 3	2.118	2.26152	4.5079	0.00428946	0.0357318	0.491924	1.78405	2.86676	0.415127	0.26393	2.42209	1.92925	1.55077	1.67567	1.34249	2.5627	3.00084	3.03672	3.8976	1.77152	1.67263	2.6941	2.3234	3.88458	9.27004	8.66845
17476	NM_010821	Mpeg1	macrophage expressed gene 1	-3.36568	2.25772	-7.05565	0.00695994	0.0471433	0.453525	3.29696	1.54606	0.22881	0.391575	3.10016	3.50253	3.51082	3.01548	3.35579	1.37583	1.2684	1.99393	6.94514	6.85668	7.53496	8.21711	13.5429	1.20407	1.65012	3.48932
11749	NM_013472,NM_001110211	Anxa6	annexin A6	5.01566	2.25636	11.4725	0.000313627	0.00862349	0.388775	1.37533	3.70177	0.263539	0.285821	0.988205	1.32939	1.61973	1.31426	1.62507	3.76324	3.39022	3.95186	0.788492	0.923182	1.7776	1.82662	3.16371	9.8346	12.9428	18.2446
15115	NM_008214	Hars	histidyl-tRNA synthetase	-2.08864	2.25496	-15.6306	1.27058e-05	0.00148773	0.147096	2.84798	1.78542	0.139404	0.0469451	2.96783	2.99613	2.77031	2.65987	2.84577	1.81301	1.81202	1.73121	6.20961	4.56089	4.3992	6.26746	9.12247	1.93036	3.08297	2.71123
226856	NM_172266,NM_001134829	Lpgat1	lysophosphatidylglycerol acyltransferase 1	3.02987	2.25482	7.28636	0.00144855	0.0196396	0.487412	1.59278	3.19204	0.482307	0.0703619	1.118	1.31949	1.31372	2.21812	1.99459	3.17743	3.13013	3.26856	0.940682	0.908157	1.33364	4.37299	4.47319	6.3729	10.3535	10.3375
66885	NM_025826	Acadsb	acyl-Coenzyme A dehydrogenase, short/branched chain	2.1205	2.24375	4.26865	0.00530567	0.0404213	0.525721	1.76613	2.85053	0.4549	0.26353	1.37997	2.32828	1.26074	2.09351	1.76812	2.65664	3.15059	2.74437	1.33771	2.58373	1.26355	3.90042	3.63993	4.19766	10.5367	6.85279
56294	NM_019651	Ptpn9	protein tyrosine phosphatase, non-receptor type 9	2.89004	2.24291	8.6418	0.000134201	0.00523785	0.370875	1.60441	3.1355	0.32931	0.170597	1.25874	2.14479	1.57495	1.5841	1.45948	3.30332	3.14093	2.96225	1.16466	2.18509	1.71007	2.45729	2.63063	7.02583	10.4386	8.16207
76763	NM_029730,NM_001290524,NM_001290523	Mospd2	motile sperm domain-containing protein 2 isoform 2	3.18114	2.24166	4.02504	0.03263	0.122846	0.754002	1.55728	3.22682	0.361833	0.661511	1.78398	1.39155	1.03801	1.5991	1.97374	2.52118	3.83291	3.32637	2.10938	0.998766	0.988574	2.49074	4.38129	3.73974	18.6671	10.9235
217946	NM_146040	Cdca7l	cell division cycle associated 7 like	-9.54174	2.23833	-8.58633	0.0064196	0.0447565	0.679989	4.39437	1.14012	0.280411	0.619479	4.71538	4.34959	4.51961	3.95574	4.43156	1.12063	1.76912	0.53062	22.4533	12.6491	15.1359	16.5999	30.4326	0.85384	2.95585	0.493733
20917	NM_011507	Suclg2	succinate-Coenzyme A ligase, GDP-forming, beta subunit	-2.14207	2.23661	-5.37111	0.00373946	0.0333296	0.400227	2.85263	1.75362	0.294026	0.271534	3.12815	2.84852	3.14945	2.46766	2.66938	1.75639	1.48072	2.02377	7.09207	4.05428	5.80676	5.37122	7.9022	1.82235	2.1524	3.6102
217732	NM_001289432,NM_173735,NM_001289429,NM_001289431,NM_001289430	Cipc	CLOCK-interacting pacemaker isoform b	2.06975	2.2339	6.25159	0.00202834	0.0233164	0.369596	1.76997	2.81943	0.360764	0.0803143	1.30323	2.20026	1.51554	1.84275	1.98809	2.91105	2.76119	2.78605	1.22231	2.30592	1.62309	3.13532	4.43724	5.20857	7.53651	7.07073
77777	NM_029975	Ulbp1	UL16 binding protein 1	4.22716	2.23233	13.0914	1.64047e-05	0.00164379	0.323504	1.42279	3.50248	0.269005	0.179697	1.73882	1.45812	1.03716	1.57962	1.30023	3.70256	3.45004	3.35484	2.01287	1.08396	0.987519	2.44769	2.21633	9.43499	13.5583	11.1615
50785	NM_015818	Hs6st1	heparan sulfate 6-O-sulfotransferase 1	2.03036	2.23187	4.10091	0.0269426	0.107533	0.457878	1.77872	2.80045	0.24201	0.388694	1.78862	1.59695	1.50079	2.11023	1.89702	3.15385	2.38414	2.86337	2.12643	1.26139	1.5995	3.97014	4.07326	6.28356	5.37226	7.53698
20893	NM_011498	Bhlhe40	basic helix-loop-helix family, member e40	32.3022	2.23163	29.8426	9.79793e-08	0.000145863	0.347489	0.849426	5.86299	0.300317	0.174809	0.662262	1.3245	0.547417	0.790425	0.922524	5.97801	5.94913	5.66182	0.456391	0.917334	0.482299	0.912693	1.38642	49.5808	83.538	69.2694
238871	NM_011056	Pde4d	phosphodiesterase 4D, cAMP specific	2.45456	2.23109	6.89614	0.000480381	0.0105754	0.39539	1.67548	2.97095	0.3552	0.173685	2.15693	1.71707	1.84238	1.38198	1.27907	3.16306	2.82503	2.92475	3.015	1.43226	2.16279	1.97658	2.1727	6.33043	8.01039	7.93207
17225	NM_008571	Mcpt2	mast cell protease 2	555.37	2.22935	8.0066	0.00978591	0.0571631	2.01909	0.515924	9.63323	0.683096	1.90003	0.113748	1.67794	0.587986	0.140112	0.0598311	7.43927	10.7302	10.7302	0.0711316	1.38036	0.520056	0.125281	0.0657277	124.433	2572.44	5535.66
76795	NM_001290759,NM_029745,NM_001290760	Tbc1d9b	TBC1 domain family member 9B isoform 1	2.3992	2.22907	4.87358	0.00408376	0.0349686	0.51605	1.68546	2.94802	0.403022	0.322306	1.69176	1.08794	2.11864	1.97955	1.54942	2.7065	2.82355	3.31399	1.89812	0.672666	2.70945	3.53632	2.91484	4.36581	7.99887	10.8348
69550	NM_198095	Bst2	bone marrow stromal cell antigen 2	-2.33744	2.22477	-3.96141	0.0229302	0.0973739	0.578892	2.92	1.69507	0.347393	0.463071	2.6963	2.44076	3.11944	3.03672	3.30679	1.27508	2.19167	1.61846	4.9175	2.84919	5.65699	8.35847	13.0069	1.05672	4.50703	2.41395
69863	NM_027238	Ttc39b	tetratricopeptide repeat domain 39B	5.59868	2.22329	13.7564	2.15718e-05	0.00190509	0.389793	1.3044	3.78949	0.367546	0.129802	1.66734	1.2253	1.69477	1.07382	0.860761	3.87126	3.85738	3.63982	1.85536	0.807844	1.90213	1.36899	1.26585	10.6643	19.0353	14.0628
52585	NM_026819	Dhrs1	dehydrogenase/reductase (SDR family) member 1	3.08565	2.2186	4.44214	0.00898426	0.054317	0.809716	1.55001	3.17558	0.796705	0.144575	1.26794	0.282499	2.24385	1.92663	2.02912	3.24852	3.26916	3.00907	1.17127	0.133267	2.9575	3.38349	4.6156	6.79358	11.7579	8.48888
17872	NM_008654	Ppp1r15a	protein phosphatase 1, regulatory (inhibitor) subunit 15A	4.02041	2.21716	3.17283	0.048267	0.154909	1.16996	1.43008	3.43743	0.648067	0.974068	1.45276	0.53088	2.35679	1.47863	1.33137	3.40329	2.48088	4.42811	1.45241	0.266024	3.21826	2.22068	2.29691	7.50328	5.88486	26.8395
18576	NM_011055	Pde3b	phosphodiesterase 3B, cGMP-inhibited	5.37624	2.21526	9.74759	0.000162451	0.00585958	0.49491	1.31246	3.73906	0.384115	0.312077	1.80403	1.3186	0.860129	1.55704	1.02251	3.39378	4.00103	3.82237	2.15987	0.907577	0.798154	2.39545	1.58721	7.45451	21.1428	16.1724
22350	NM_009510	Ezr	ezrin	-2.47212	2.20946	-4.39448	0.0208035	0.0916337	0.548891	2.95678	1.65103	0.301727	0.458522	3.33784	2.91752	3.18775	2.66767	2.6731	1.24862	2.15022	1.55425	8.33766	4.29846	6.0048	6.29927	7.93322	1.01804	4.33395	2.24992
240354	NM_172833	Malt1	mucosa associated lymphoid tissue lymphoma translocation gene 1	2.26924	2.20935	8.17634	0.00286913	0.0284994	0.269059	1.69595	2.87816	0.15552	0.219559	1.97342	1.62798	1.62093	1.61349	1.64392	2.99169	2.62508	3.01771	2.5594	1.30433	1.77889	2.52437	3.22433	5.51024	6.69324	8.53909
269682	NM_008146	Golga3	golgi autoantigen, golgin subfamily a, 3	2.06516	2.20356	3.95683	0.0444624	0.147289	0.469951	1.74167	2.78792	0.16663	0.439419	1.59853	1.60581	2.00762	1.72274	1.77367	3.25392	2.38108	2.72877	1.718	1.27091	2.47244	2.7958	3.6611	6.81684	5.35934	6.78812
57441	NM_020567	Gmnn	geminin	-4.74619	2.19818	-7.35125	0.0142781	0.0716726	0.536545	3.59199	1.34522	0.138293	0.518417	3.51611	3.46375	3.70951	3.77081	3.49975	1.12136	1.93795	0.976344	9.52961	6.63328	8.68895	14.4205	15.2609	0.855065	3.53905	1.11575
71375	NM_183186	Foxn3	forkhead box N3	-2.24617	2.19594	-4.3114	0.0104814	0.0597193	0.52438	2.85593	1.68847	0.370808	0.370778	3.42112	2.5907	2.91627	2.88988	2.46171	1.89652	1.90849	1.26039	8.86194	3.27415	4.86563	7.45794	6.68134	2.09328	3.41059	1.63312
19210	NM_008959	Ptdss1	phosphatidylserine synthase 1	2.56584	2.19494	6.45624	0.00643506	0.044826	0.390472	1.61806	2.97749	0.220576	0.322204	1.86149	1.48072	1.81558	1.34097	1.59156	2.63666	3.2771	3.01872	2.28599	1.11158	2.10634	1.88926	3.05301	4.13988	11.7939	8.55255
218973	NM_172598	Wdhd1	WD repeat and HMG-box DNA binding protein 1	-4.3277	2.19462	-7.70561	0.0122718	0.065832	0.482866	3.49261	1.37901	0.136457	0.463184	3.63656	3.53772	3.5913	3.33159	3.36589	1.82518	1.41135	0.900506	10.4366	7.06345	8.00429	10.5349	13.6257	1.95493	1.99371	1.00296
234515	NM_001297593,NM_001297591,NM_001297596,NM_001024617	Inpp4b	type II inositol 3,4-bisphosphate 4-phosphatase isoform 4	36.6058	2.19338	26.3826	3.8558e-07	0.000189462	0.398696	0.802313	5.99631	0.326657	0.228591	0.785912	1.35026	0.769068	0.53026	0.576067	6.08351	6.16847	5.73696	0.565507	0.948712	0.697383	0.558707	0.789672	53.0267	100.674	71.6422
27027	NM_001128082,NM_001128080,NM_001128081,NM_020286	Tspan32	tetraspanin 32	-6.67798	2.18768	-4.8594	0.0305063	0.117177	0.997162	3.9508	1.21139	0.319931	0.944445	4.20208	4.24727	4.05875	3.49691	3.749	0.846557	0.503779	2.28383	15.8896	11.6765	10.9466	11.7604	18.2024	0.546672	0.450925	4.57471
68034	NM_026520	Fam122a	family with sequence similarity 122, member A	2.13015	2.18395	3.14625	0.023186	0.0980608	0.694131	1.70556	2.79652	0.550269	0.42311	0.882012	2.39992	1.72538	1.61118	1.90933	3.24445	2.40362	2.74147	0.664231	2.76021	1.95288	2.5196	4.12229	6.74814	5.47529	6.84859
286940	NM_134080,NM_001081427	Flnb	filamin-B isoform a	5.83444	2.18344	9.14609	0.000520896	0.0111007	0.539247	1.25479	3.79938	0.382668	0.379938	0.686729	1.18837	1.20831	1.48428	1.70624	3.36254	4.0529	3.9827	0.476821	0.770423	1.19711	2.2358	3.42166	7.26885	22.1096	18.7116
15270	NM_010436	H2afx	H2A histone family, member X	-4.44263	2.17349	-14.1277	2.6777e-05	0.00216313	0.302394	3.50083	1.34942	0.233835	0.191738	3.53475	3.13315	3.76585	3.60513	3.46527	1.1284	1.44864	1.4712	9.64949	5.11187	9.0105	12.6845	14.8499	0.863754	2.07477	2.05339
234353	NM_177698,NM_027626,NM_030263	Psd3	PH and SEC7 domain-containing protein 3 isoform 2	4.64431	2.17064	14.5468	1.42544e-05	0.00157929	0.305948	1.32922	3.54469	0.245046	0.183185	1.39309	1.63714	1.45479	1.05013	1.11096	3.71006	3.57622	3.34778	1.35602	1.31616	1.53508	1.32577	1.78699	9.49752	15.0765	11.1063
225745	NM_146089	Haus1	HAUS augmin-like complex, subunit 1	-5.55261	2.16726	-5.92333	0.0123855	0.0661578	0.758938	3.73181	1.25864	0.363983	0.66596	4.29095	3.38565	3.70398	3.83868	3.43979	0.494996	1.56214	1.7188	16.8577	6.27537	8.65635	15.2584	14.5568	0.247899	2.35643	2.66778
171285	NM_134250	Havcr2	hepatitis A virus cellular receptor 2	19.1991	2.16412	15.7539	1.50752e-05	0.00157929	0.537647	0.906054	5.16902	0.41652	0.339964	0.86111	1.59725	0.737779	0.856326	0.477804	5.14545	4.84146	5.52016	0.642273	1.26158	0.666727	1.01136	0.629379	26.8878	40.5973	60.6628
433791	NM_001085522	Gm13251	predicted gene 13251	2.69748	2.16102	5.91747	0.00104209	0.0164291	0.501614	1.56068	2.99229	0.435964	0.248097	1.8242	2.06687	1.63521	1.32918	0.947948	3.13362	2.70583	3.13744	2.20433	2.03837	1.80579	1.86275	1.43805	6.18303	7.17562	9.33082
53893	NM_016918	Nudt5	nudix (nucleoside diphosphate linked moiety X)-type motif 5	-2.73075	2.1568	-4.52777	0.0191743	0.0866126	0.591288	2.99993	1.55063	0.324992	0.493966	3.15339	3.4983	2.73436	2.85891	2.75468	1.20455	1.33101	2.11632	7.22957	6.83609	4.27416	7.27096	8.48112	0.95634	1.80047	3.95072
26384	NM_011937	Gnpda1	glucosamine-6-phosphate deaminase 1	2.30863	2.1562	11.0704	4.08666e-05	0.00269539	0.231573	1.63555	2.84258	0.211908	0.0933871	1.67403	1.57034	1.53114	1.97896	1.42328	2.74437	2.85314	2.93024	1.87024	1.22929	1.64222	3.53294	2.53752	4.53794	8.20432	7.96672
16162	NM_008354	Il12rb2	interleukin 12 receptor, beta 2	4.21706	2.15086	8.48661	0.000172251	0.00600342	0.518949	1.35016	3.4264	0.47368	0.211979	2.00082	1.14589	1.60745	1.24191	0.754764	3.2067	3.44281	3.62971	2.62093	0.724165	1.75789	1.6893	1.08436	6.52687	13.4975	13.903
14457	NM_001277079,NM_001109657,NM_008088,NM_001277080	Gas7	growth arrest specific 7	6.00298	2.14951	7.28257	0.00829037	0.0521096	0.641366	1.21552	3.8012	0.287958	0.573088	0.98767	1.58218	0.892941	1.19697	1.41782	4.40914	3.27088	3.72357	0.787209	1.24384	0.828986	1.60906	2.52046	15.4609	11.764	14.9766
21813	NM_029575,NM_009371	Tgfbr2	transforming growth factor, beta receptor II	4.86477	2.149	16.9987	0.000528141	0.011127	0.246182	1.29202	3.5744	0.127696	0.210474	1.37227	1.37921	1.31792	1.06921	1.32151	3.3327	3.71732	3.67317	1.32734	0.984531	1.34049	1.36047	2.26968	7.13541	16.9376	14.3303
209630	NM_172475,NM_001177844,NM_001177843	Frmd4a	FERM domain containing 4A	2.38876	2.14868	5.71599	0.00544731	0.0408098	0.417794	1.61047	2.86674	0.272219	0.316937	1.36453	1.72416	2.01042	1.59326	1.35999	3.20851	2.58253	2.80917	1.31416	1.44057	2.47735	2.48015	2.3608	6.53762	6.45796	7.21941
216190	NM_145220	Appl2	adaptor protein, phosphotyrosine interaction, PH domain and leucine zipper containing 2	3.80882	2.14607	4.88433	0.0149118	0.0736068	0.731461	1.38824	3.31759	0.40909	0.606366	1.33898	2.1044	1.20855	1.10502	1.18425	4.01759	2.95424	2.98093	1.27107	2.11195	1.19773	1.42638	1.9496	11.636	8.91883	8.30786
22710	NM_144515	Zfp52	zinc finger protein 52	2.45408	2.1412	7.39503	0.000314605	0.00862763	0.36373	1.5894	2.88458	0.317316	0.177793	1.30989	1.46582	1.42489	1.62703	2.11938	3.00698	2.96612	2.68064	1.23356	1.09347	1.48582	2.56051	4.99028	5.6046	9.0271	6.50506
56389	NM_001167799,NM_019829	Stx5a	syntaxin 5A	2.22065	2.14088	4.86447	0.00292678	0.0286958	0.48597	1.64139	2.79237	0.412963	0.256181	1.40096	1.04441	1.85361	1.83673	2.07123	3.08481	2.68469	2.6076	1.3697	0.631712	2.17626	3.1179	4.78407	5.94857	7.0575	6.09791
211446	NM_177333	Exoc3	exocyst complex component 3	2.65477	2.14006	26.5968	1.86705e-07	0.000181625	0.110133	1.54868	2.95727	0.0963691	0.0533138	1.54705	1.45111	1.69824	1.47884	1.56814	2.90621	3.01258	2.953	1.61491	1.07543	1.90789	2.22149	2.98443	5.19598	9.33803	8.09838
101488212	NM_146023	Evi2a-evi2b	Evi2a-Evi2b readthrough	3.08088	2.1381	3.16556	0.0244865	0.101663	1.11623	1.47531	3.09865	1.06893	0.321497	3.27916	0.879534	0.510677	1.38104	1.32613	3.06671	3.43493	2.79432	7.96901	0.490952	0.452907	1.97582	2.28006	5.85577	13.3373	7.13232
18104	NM_008706	Nqo1	NAD(P)H dehydrogenase, quinone 1	10.6765	2.1295	7.48341	0.00862026	0.053281	0.82059	1.02177	4.43814	0.346843	0.743686	1.33364	1.32579	0.595236	1.14117	0.713022	3.77202	4.30187	5.24054	1.26485	0.919418	0.526661	1.50111	1.00977	9.92348	26.9981	51.2389
18023	NM_001130450,NM_001130451,NM_001130452,NM_001130453,NM_001130454,NM_008686	Nfe2l1	nuclear factor, erythroid derived 2,-like 1	2.18133	2.12948	4.04988	0.00730579	0.0485237	0.565592	1.63994	2.76515	0.469873	0.314824	1.49975	0.887875	2.07902	1.90113	1.83191	2.72203	2.47411	3.09931	1.52956	0.498777	2.63472	3.31334	3.86501	4.43345	5.83856	9.09354
434223	NM_001277183,NM_001277182,NM_001277180,NM_001277179,NM_001277181	Gm1966	predicted gene 1966	-4.18697	2.12574	-15.0711	0.000747926	0.0136359	0.251328	3.39637	1.33046	0.130341	0.214889	3.24327	3.37683	3.31546	3.57531	3.471	1.55704	1.30477	1.12958	7.73367	6.21146	6.56944	12.4144	14.9654	1.4636	1.74269	1.37528
72662	NM_028315	Dis3	DIS3 mitotic control homolog (S. cerevisiae)	-2.50396	2.12417	-7.01651	0.0031891	0.0306472	0.356276	2.88708	1.56286	0.224039	0.277018	3.0611	3.04532	2.99123	2.52856	2.80917	1.35083	1.46147	1.87629	6.72011	4.78276	5.15501	5.65503	8.84177	1.16891	2.10549	3.12148
18707	NM_001164049,NM_008840,NM_001164051,NM_001164050,NM_001164052,NM_001029837	Pik3cd	phosphatidylinositol 3-kinase catalytic delta polypeptide	2.9607	2.12235	11.2957	0.00359309	0.032895	0.247885	1.4792	3.04514	0.0973582	0.227966	1.35661	1.54985	1.53789	1.56076	1.3909	3.29854	2.85672	2.98017	1.30026	1.20053	1.64976	2.40503	2.43036	7.00871	8.23297	8.29359
70599	NM_080558	Ssfa2	sperm specific antigen 2	7.02978	2.12134	29.6744	2.23723e-06	0.0005551	0.184805	1.13865	3.95212	0.134027	0.127239	1.25453	0.960766	1.04046	1.26517	1.1723	4.08374	3.94287	3.82977	1.15645	0.558969	0.991139	1.72911	1.91798	12.3217	20.1945	16.2479
210710	NM_181584	Gab3	growth factor receptor bound protein 2-associated protein 3	4.03688	2.11992	4.13935	0.00777294	0.0505884	1.04997	1.34016	3.3534	0.990939	0.3471	2.46999	2.36016	0.808986	0.62759	0.434057	3.71088	3.01771	3.33159	4.08358	2.66799	0.739177	0.688612	0.563895	9.50035	9.41151	10.9597
106952	NM_139206,NM_001205336	Arap3	ArfGAP with RhoGAP domain, ankyrin repeat and PH domain 3	2.67986	2.11921	7.23545	0.00584899	0.042624	0.36084	1.52424	2.9464	0.18911	0.307316	1.56076	1.82483	1.50567	1.37694	1.35301	3.30025	2.7926	2.74635	1.64504	1.59897	1.60873	1.96271	2.3495	7.01646	7.77139	6.85764
229473	NM_172681	D930015E06Rik	RIKEN cDNA D930015E06 gene	-2.31595	2.11797	-4.58762	0.010571	0.0600183	0.504458	2.8087	1.5971	0.336255	0.376045	2.51714	2.74064	3.37853	2.7926	2.61462	1.21677	1.60581	1.96871	4.24073	3.72639	6.86431	6.8889	7.53262	0.972935	2.47179	3.40565
11732	NM_020332	Ank	progressive ankylosis	4.30397	2.11705	8.97306	0.000395248	0.0096461	0.459616	1.31156	3.41723	0.339275	0.310063	1.86865	1.30884	1.30499	1.03612	1.03923	3.49314	3.68229	3.07627	2.30347	0.897551	1.32176	1.30533	1.62329	8.07872	16.4246	8.94961
328417	NM_001145978	Parp4	poly (ADP-ribose) polymerase family, member 4	2.28502	2.11637	8.0928	0.00023761	0.00711533	0.313607	1.60261	2.79482	0.288282	0.123464	1.36152	1.24933	1.78121	1.68567	1.93533	2.92961	2.6872	2.76765	1.30886	0.8381	2.04681	2.71766	4.229	5.28734	7.07438	6.98068
15902	NM_010496	Id2	inhibitor of DNA binding 2	7.37859	2.11636	7.61045	0.000275636	0.00782216	0.795175	1.11907	4.00241	0.710079	0.3579	0.165088	1.93686	0.63712	1.34249	1.51377	4.15472	4.25897	3.59355	0.102709	1.78665	0.566434	1.89284	2.78501	12.8886	26.1704	13.5114
237877	NM_001029856	Atad5	ATPase family, AAA domain containing 5	-3.38426	2.11543	-9.283	0.00532947	0.0404213	0.339872	3.17037	1.41153	0.1398	0.309789	3.29787	3.32278	3.06875	3.00226	3.16018	1.58027	1.60031	1.054	8.08513	5.95206	5.4466	8.14928	11.7333	1.51158	2.45206	1.24434
228019	NM_145524,NM_001110512	Mettl8	methyltransferase like 8	-2.8517	2.11484	-5.12977	0.00323484	0.0308419	0.587281	3.00178	1.48996	0.459152	0.366168	3.01108	3.73959	2.49724	2.96669	2.79432	1.43719	1.87966	1.15305	6.4484	8.23828	3.57439	7.93662	8.74294	1.28541	3.31365	1.42204
64294	NM_022417	Itm2c	integral membrane protein 2C	8.2504	2.11233	14.3853	1.51548e-05	0.00157929	0.455463	1.08145	4.12591	0.427421	0.157346	1.15929	0.497778	0.9779	1.69243	1.07983	4.09295	3.98765	4.29712	1.00004	0.248562	0.915519	2.72917	1.71739	12.3793	20.8952	24.1346
110911	NM_138651,NM_001291039,NM_001291040	Cds2	phosphatidate cytidylyltransferase 2 isoform c	3.24467	2.11201	13.6741	0.00363011	0.0329811	0.218372	1.42724	3.12532	0.0596388	0.21007	1.48355	1.4838	1.34055	1.41469	1.41363	2.93579	3.08898	3.35119	1.50389	1.11853	1.36631	2.04641	2.5029	5.31525	10.0509	11.1302
66234	NM_025436	Sc4mol	sterol-C4-methyl oxidase-like	3.8441	2.11143	6.03058	0.000994982	0.016172	0.679694	1.35281	3.29546	0.613752	0.292049	1.17198	2.16574	0.721267	1.80771	0.897368	3.07487	3.18485	3.62665	1.02036	2.23102	0.64937	3.03532	1.33814	5.88893	10.9369	13.8315
77891	NM_133777	Ube2s	ubiquitin-conjugating enzyme E2S	-2.74297	2.11122	-4.17396	0.00603169	0.0430556	0.716668	2.96104	1.5053	0.609708	0.376655	2.51882	2.1138	3.40085	3.48393	3.28779	1.18221	1.41469	1.919	4.24666	2.13343	6.95919	11.7066	12.7962	0.927433	2.0028	3.24286
71779	NM_001302383,NM_027920,NM_001302385,NM_001302384	March8	E3 ubiquitin-protein ligase MARCH8 isoform 2	4.4409	2.1101	9.86042	6.73369e-05	0.00350859	0.45936	1.29292	3.44377	0.413127	0.200842	0.780111	1.33628	1.89394	1.07228	1.38198	3.43895	3.64698	3.24538	0.561526	0.93355	2.26973	1.367	2.40877	7.68136	15.9462	10.1314
76742	NM_001082484,NM_029721	Snx27	sorting nexin family member 27	-2.0353	2.10924	-6.734	0.00135753	0.0187935	0.298542	2.68326	1.65802	0.221292	0.200392	3.00146	2.80844	2.52154	2.46137	2.6235	1.43011	1.73734	1.8066	6.40613	3.92925	3.6314	5.35599	7.59562	1.27265	2.85637	2.91011
67667	NM_026303	Alkbh8	alkB, alkylation repair homolog 8 (E. coli)	-2.10725	2.10523	-5.463	0.00521534	0.04011	0.37774	2.71048	1.63512	0.257123	0.276722	2.75001	3.08898	2.37554	2.62425	2.71363	1.50112	1.95334	1.45091	5.15967	4.93543	3.26702	6.07376	8.22732	1.38018	3.59521	2.01317
66614	NM_001110809,NM_025663,NM_001286857	Gpatch4	G patch domain containing 4	-3.01207	2.1031	-4.00618	0.011703	0.063885	0.777489	3.04386	1.4531	0.573326	0.525153	2.50212	2.51825	3.85123	3.34622	3.00146	1.37443	0.971721	2.01315	4.18911	3.07004	9.50353	10.6443	10.3535	1.20221	1.14016	3.56554
71207	NM_027722	Nudt4	nudix (nucleoside diphosphate linked moiety X)-type motif 4	-3.23918	2.10249	-6.26674	0.0141715	0.071571	0.484621	3.11481	1.41918	0.195083	0.443621	3.05092	3.08408	2.85351	3.20448	3.38105	1.5924	1.75005	0.915079	6.67166	4.9156	4.67081	9.47345	13.8401	1.53357	2.89758	1.0275
72170	NM_133928	Chchd4	coiled-coil-helix-coiled-coil-helix domain containing 4	-2.25021	2.10025	-4.98124	0.00322788	0.0308187	0.472338	2.76524	1.59517	0.379402	0.28135	2.40812	2.65072	2.51284	3.36105	2.89345	1.79976	1.71144	1.27433	3.84476	3.4487	3.61325	10.7487	9.44342	1.90698	2.77471	1.66136
20308	NM_011338	Ccl9	chemokine (C-C motif) ligand 9	-5.77786	2.10004	-11.391	0.000163704	0.00585958	0.433018	3.71701	1.18648	0.314046	0.298127	3.25518	4.07576	3.5897	3.76233	3.90208	1.28679	1.42151	0.851131	7.82248	10.4082	7.99239	14.3329	20.3758	1.07739	2.01471	0.923782
68166	NM_194355,NM_176832	Spire1	spire homolog 1 (Drosophila)	-3.40202	2.09487	-6.38245	0.000793424	0.0141097	0.587571	3.15663	1.39024	0.537248	0.237915	3.81277	3.57427	3.12746	2.59468	2.67397	1.20687	1.65908	1.30477	11.949	7.28697	5.68614	5.93635	7.94173	0.960833	2.6226	1.71908
19139	NM_021463	Prps1	phosphoribosyl pyrophosphate synthetase 1	-6.24453	2.09315	-12.6958	7.97e-05	0.00382886	0.457242	3.7966	1.154	0.444679	0.106447	4.37026	4.07843	3.21071	3.62423	3.69936	1.18895	1.23858	1.03448	17.7941	10.438	6.0839	12.8515	17.5779	0.935382	1.59205	1.21161
77744	NM_175265	Bora	bora, aurora kinase A activator	-2.67366	2.08948	-6.316	0.00710883	0.0477019	0.415936	2.91603	1.49721	0.232461	0.344912	2.98947	3.18175	3.0444	2.76705	2.59748	1.81542	1.54553	1.13069	6.31653	5.31298	5.35077	6.76621	7.43294	1.93547	2.31138	1.37778
76464	NM_029617	Casc5	cancer susceptibility candidate 5	-5.18259	2.088	-7.57329	0.0123859	0.0661578	0.552575	3.58857	1.21489	0.163013	0.527982	3.86235	3.55633	3.4733	3.59264	3.45821	1.36486	1.65167	0.62815	12.373	7.17615	7.30128	12.5896	14.731	1.18623	2.60317	0.608655
106878	NM_134133	Smim3	small integral membrane protein 3	2.67686	2.08574	5.31586	0.00243485	0.0258387	0.536595	1.49308	2.91363	0.429255	0.321986	1.12797	1.77866	2.07858	1.07983	1.40038	2.61043	2.87886	3.25158	0.9593	1.52283	2.63244	1.38007	2.46127	4.05314	8.39657	10.1713
19075	NM_008921	Prim1	DNA primase, p49 subunit	-7.27188	2.08498	-10.9631	0.00320357	0.0307079	0.470062	3.96007	1.09774	0.20284	0.424045	3.81549	3.69335	4.1385	4.1589	3.99413	1.33685	1.34824	0.608143	11.9584	7.96752	11.5704	19.2486	21.8117	1.14601	1.84114	0.583129
28030	NM_138591	Gfm1	G elongation factor, mitochondrial 1	-2.34727	2.08218	-8.44065	0.000166999	0.00585958	0.308141	2.78674	1.55575	0.279031	0.13074	2.55079	2.75939	2.56109	3.23684	2.82558	1.4093	1.66071	1.59725	4.36255	3.78911	3.75079	9.75592	8.94981	1.24617	2.62887	2.34838
67123	NM_023305,NM_001290454	Ubap1	ubiquitin-associated protein 1 isoform 2	2.27997	2.08154	7.56517	0.000337594	0.00906718	0.319736	1.57027	2.75929	0.265159	0.178666	1.22159	1.37721	1.6631	1.71407	1.87538	2.70425	2.61462	2.959	1.10015	0.981427	1.85116	2.77926	4.00407	4.36397	6.63068	8.13088
108121	NM_024187,NM_001163769	U2af1	U2 small nuclear ribonucleoprotein auxiliary factor (U2AF) 1	-3.20009	2.0799	-6.89384	0.011452	0.0630437	0.435698	3.08182	1.40371	0.173707	0.399573	3.2195	2.88503	3.26328	3.12698	2.91433	1.03423	1.34913	1.82777	7.59261	4.1914	6.31364	9.01605	9.60931	0.751832	1.84552	2.96728
76448	NM_175242,NM_001146710,NM_001146711	Ppp1r18	protein phosphatase 1, regulatory subunit 18	3.25983	2.0793	6.72756	0.000525584	0.0111098	0.528568	1.39484	3.09964	0.465676	0.25006	1.11858	0.709414	1.64148	1.70332	1.80141	3.30679	2.82186	3.17026	0.94113	0.367862	1.81393	2.75886	3.76073	7.04285	7.99051	9.54595
244329	NM_173189	Mcph1	microcephaly, primary autosomal recessive 1	-2.33047	2.07728	-4.71277	0.02978	0.115239	0.461201	2.77539	1.55477	0.169258	0.42902	2.72711	3.05354	2.59397	2.7311	2.77122	1.88013	1.7156	1.06857	5.0488	4.8124	3.84332	6.58556	8.5801	2.05756	2.80266	1.27478
67052	NM_023294	Ndc80	NDC80 homolog, kinetochore complex component (S. cerevisiae)	-3.22225	2.07124	-4.96396	0.0179222	0.0833422	0.62124	3.08065	1.39258	0.312278	0.537049	2.60484	3.30143	2.99925	3.40966	3.08805	1.18261	2.00289	0.992232	4.56023	5.83877	5.18422	11.0706	11.0824	0.929272	3.78485	1.14365
74035	NM_028727,NM_001159599	Nol9	nucleolar protein 9	-2.28629	2.06925	-3.93804	0.0104121	0.0594869	0.65816	2.75001	1.55701	0.62819	0.196347	3.84938	2.56397	2.27126	2.45646	2.60899	1.38404	1.51656	1.77043	12.2585	3.19076	3.01839	5.33697	7.49279	1.21307	2.23815	2.81308
56693	NM_019922	Crtap	cartilage associated protein	2.79083	2.0657	5.22853	0.0194171	0.0873311	0.510714	1.45402	2.93471	0.224887	0.458536	1.52093	1.20581	1.23664	1.58447	1.72223	3.33673	3.0321	2.43531	1.56804	0.784691	1.23435	2.45774	3.47219	7.15043	9.52911	5.25681
71900	NM_027992	Tmem106b	transmembrane protein 106B	2.57086	2.05987	7.15362	0.00860708	0.0532627	0.344113	1.48844	2.85068	0.155123	0.307165	1.6451	1.45171	1.40301	1.6479	1.29445	2.53426	3.14767	2.87012	1.81149	1.07586	1.45736	2.61382	2.20421	3.78158	10.501	7.58089
231327	NM_172146	Ppat	phosphoribosyl pyrophosphate amidotransferase	-3.95309	2.05971	-7.30355	0.00706983	0.0475982	0.493836	3.27742	1.29444	0.238342	0.432513	3.41889	3.53269	3.37474	2.95783	3.10294	0.800086	1.60309	1.48014	8.85202	7.02625	6.85375	7.8837	11.2119	0.505681	2.46506	2.06922
209456	NM_173378	Trp53bp2	transformation related protein 53 binding protein 2	3.06497	2.05873	7.19716	0.000472066	0.0105341	0.454759	1.40365	3.01952	0.372772	0.260473	1.06499	1.94594	1.54581	1.04763	1.41387	3.2491	3.07301	2.73646	0.877705	1.80267	1.66453	1.32164	2.50496	6.79926	9.89717	6.8229
14466	NM_008094,NM_001077411,NR_122037	Gba	glucosidase, beta, acid	2.20671	2.05709	5.44158	0.00415924	0.0352099	0.464481	1.5639	2.7058	0.457261	0.0815746	1.13998	1.09387	2.1897	1.76178	1.63418	2.78501	2.62205	2.71034	0.976097	0.679706	2.86378	2.89107	3.18432	4.67735	6.67282	6.68139
70605	NM_027476,NM_001168516,NM_001168517	Zdhhc24	zinc finger, DHHC domain containing 24	3.05797	2.05641	9.78214	0.000154884	0.00573656	0.328029	1.40254	3.01511	0.255333	0.205933	1.52752	1.33685	1.05352	1.74369	1.35111	3.03903	3.20804	2.79826	1.57863	0.934978	1.00898	2.84999	2.3449	5.71898	11.1949	7.14563
319468	NM_001110218,NM_176919	Ppm1h	protein phosphatase 1H (PP2C domain containing)	2.19665	2.05383	6.49993	0.0081149	0.0516272	0.320247	1.56318	2.69848	0.166094	0.273808	1.3588	1.43174	1.60626	1.76701	1.65207	2.75501	2.40082	2.93961	1.30369	1.05148	1.75639	2.90781	3.24967	4.58333	5.46019	8.02734
12934	NM_009955	Dpysl2	dihydropyrimidinase-like 2	3.7767	2.05042	4.30945	0.0302058	0.116411	0.80337	1.30486	3.22198	0.359471	0.71846	1.35301	1.7366	0.802364	1.12199	1.51032	3.84874	3.37931	2.4379	1.29295	1.45461	0.730828	1.46221	2.77825	10.5358	12.816	5.26692
17524	NM_008621	Mpp1	membrane protein, palmitoylated	-4.44602	2.04606	-7.37732	0.0106723	0.0603453	0.519919	3.38811	1.2356	0.193118	0.482722	3.53103	3.13669	3.2275	3.56467	3.48069	0.699707	1.37075	1.63634	9.63116	5.12856	6.16009	12.2871	15.0749	0.41174	1.90095	2.45318
102334	NM_001281974,NM_133971,NR_030781,NM_001167967,NM_001281975	Ankrd10	ankyrin repeat domain 10	-2.64054	2.04446	-7.23896	0.000788545	0.0140877	0.382668	2.86152	1.46069	0.291946	0.24739	3.1467	2.94452	3.06811	2.42438	2.7239	1.63125	1.57387	1.17696	7.18656	4.38156	5.4453	5.20117	8.30487	1.58917	2.3833	1.46791
270685	NM_001170786,NM_172308,NM_001170785	Mthfd1l	methylenetetrahydrofolate dehydrogenase (NADP+ dependent) 1-like	-2.12806	2.04208	-7.12742	0.000385655	0.00952167	0.319308	2.65826	1.56872	0.282196	0.14941	2.20344	2.81996	2.94924	2.68009	2.63857	1.71006	1.41237	1.58373	3.17216	3.9614	5.0068	6.36704	7.70768	1.7301	1.99643	2.31488
268697	NM_172301	Ccnb1	cyclin B1	-3.73989	2.04151	-6.12958	0.00587804	0.0427118	0.582115	3.20385	1.30086	0.352491	0.463258	2.89459	3.11768	2.85891	3.55341	3.59469	0.862988	1.7859	1.25369	5.85607	5.04114	4.69623	12.2205	16.3033	0.564914	2.99825	1.62242
58250	NM_021439	Chst11	carbohydrate sulfotransferase 11	2.19426	2.04047	4.78826	0.0149424	0.0736938	0.439855	1.55088	2.68462	0.251429	0.36091	1.68732	1.73734	1.77367	1.29997	1.2561	2.85204	2.2704	2.93141	1.88811	1.45728	2.03133	1.79971	2.10572	4.93088	4.87815	7.96918
20481	NM_011385	Ski	ski sarcoma viral oncogene homolog (avian)	2.40343	2.03947	9.28427	0.00107609	0.0168377	0.258173	1.50277	2.76786	0.165463	0.19818	1.40121	1.61005	1.3398	1.42524	1.73754	2.71693	2.60012	2.98654	1.36998	1.27733	1.36586	2.07527	3.52159	4.41395	6.56491	8.35548
66230	NM_025434	Mrps28	mitochondrial ribosomal protein S28	-2.24176	2.03917	-2.54958	0.0440135	0.146754	0.939021	2.703	1.53837	0.799655	0.492254	2.19349	1.67911	2.65783	3.52252	3.46206	2.10069	1.32905	1.18537	3.13162	1.38171	4.03158	11.9282	14.7929	2.54642	1.79643	1.48235
269536	NM_172304	Tex10	testis expressed gene 10	-2.12266	2.03828	-6.85557	0.00470807	0.037547	0.295349	2.65229	1.56642	0.172957	0.23941	2.77383	2.57314	2.81805	2.70551	2.39093	1.32363	1.8023	1.57333	5.27623	3.2191	4.56559	6.47109	6.33745	1.12774	3.04631	2.28766
12520	NM_133655	Cd81	CD81 antigen	-7.76088	2.03253	-8.66506	0.00204843	0.0234837	0.638182	3.99127	1.03505	0.381098	0.511899	3.70491	3.67409	4.61437	3.91118	4.05184	1.38104	0.447017	1.2771	10.9636	7.84283	16.3021	16.0213	22.6362	1.20946	0.379266	1.66517
333433	NM_175380	Gpd1l	glycerol-3-phosphate dehydrogenase 1-like	-2.39539	2.03172	-3.62115	0.0305546	0.117235	0.649927	2.75732	1.49706	0.384169	0.524232	2.70425	2.8684	2.1468	3.1914	2.87577	1.12151	2.09598	1.27369	4.95967	4.11534	2.76184	9.38523	9.31495	0.855143	4.12951	1.66087
11856	NM_001287530,NM_178754,NM_009707,NR_109847	Arhgap6	rho GTPase-activating protein 6 isoform c	4.35643	2.0294	11.6591	6.67555e-05	0.00350859	0.395385	1.22871	3.35186	0.376982	0.11922	1.73754	1.37173	1.32332	0.827625	0.883344	3.41628	3.21429	3.42501	2.00886	0.973926	1.34731	0.970203	1.30809	7.57933	11.2458	11.7851
76843	NM_029766	Dtl	denticleless homolog (Drosophila)	-5.14258	2.02798	-9.54118	0.00543027	0.0407114	0.442622	3.52817	1.16567	0.173075	0.407381	3.4733	3.81549	3.52685	3.35119	3.47401	1.61283	1.06857	0.815619	9.21826	8.63914	7.65246	10.6761	15.0123	1.56047	1.299	0.87289
20447	NM_011372	St6galnac3	ST6 (alpha-N-acetyl-neuraminyl-2,3-beta-galactosyl-1, 3)-N-acetylgalactosaminide alpha-2,6-sialyltransferase 3	7.1984	2.02643	13.1413	0.00258455	0.0266669	0.386995	1.0528	3.90047	0.14911	0.357115	1.22086	1.1917	0.930547	0.89193	1.02893	4.22395	3.51725	3.96022	1.0982	0.772316	0.866473	1.06262	1.6024	13.5686	14.2383	18.3986
67705	NR_027875,NR_015608	1810058I24Rik	RIKEN cDNA 1810058I24 gene	4.4725	2.0243	9.49501	0.00040602	0.0097132	0.503332	1.2141	3.37518	0.494811	0.0922217	1.44355	0.533565	1.17893	1.04242	1.87203	3.28133	3.37853	3.46568	1.43965	0.267485	1.16376	1.31528	3.99686	6.93388	12.8143	12.235
104394	NM_148952	E2f4	E2F transcription factor 4	-3.08602	2.01981	-11.6644	2.83814e-05	0.00221198	0.295048	2.99012	1.36437	0.268217	0.122935	2.70625	2.72531	3.32934	3.08953	3.10016	1.26039	1.33267	1.50005	4.96284	3.66592	6.63181	8.6794	11.2015	1.03711	1.80501	2.11822
71398	NM_001163539	5430427O19Rik	RIKEN cDNA 5430427O19 gene	2.04658	2.01873	8.97722	0.000163504	0.00585958	0.246842	1.56718	2.60039	0.230173	0.089169	1.76727	1.83327	1.40147	1.29762	1.53627	2.65783	2.49767	2.64568	2.07402	1.61276	1.4544	1.79539	2.87405	4.20148	5.96981	6.30114
20482	NM_001039090,NM_011386,NM_001271772	Skil	SKI-like	2.28576	2.01724	4.80452	0.0230026	0.0975104	0.448681	1.5072	2.69987	0.202771	0.400249	1.67567	1.48014	1.75206	1.29416	1.33398	2.30662	2.68623	3.10677	1.87282	1.11042	1.99964	1.78918	2.30148	3.06073	7.07221	9.11423
69716	NM_027182	Trip13	thyroid hormone receptor interactor 13	-3.7605	2.01314	-5.67183	0.00579502	0.0424087	0.639434	3.18383	1.27291	0.413344	0.487875	3.1914	3.44796	2.53038	3.13627	3.61317	0.776387	1.29069	1.75165	7.41245	6.58689	3.66652	9.07269	16.4462	0.481925	1.69998	2.76801
54610	NM_018775	Tbc1d8	TBC1 domain family, member 8	2.86246	2.01182	3.91048	0.0405207	0.139746	0.696746	1.39147	2.90873	0.290812	0.633153	0.942252	1.51656	1.32852	1.72986	1.44017	3.63812	2.50077	2.58729	0.732627	1.15542	1.35387	2.81696	2.58319	9.03819	5.9868	5.9986
66871	NM_025815,NM_001033851	Cpne8	copine VIII	-2.51147	2.00983	-2.76702	0.0325975	0.12282	1.00351	2.78103	1.45249	0.888065	0.467315	3.58227	3.65263	2.95463	1.95299	1.76261	1.63451	0.921559	1.80141	9.99354	7.72008	5.03171	3.45891	3.62119	1.59515	1.04804	2.89695
18106	NM_018729	Cd244	CD244 natural killer cell receptor 2B4	8.20029	2.00812	13.2097	1.33629e-05	0.00153028	0.471303	0.99938	4.03506	0.399039	0.250787	1.43895	0.455036	1.32653	0.976634	0.799749	4.25897	4.08213	3.76407	1.43329	0.223933	1.35058	1.20924	1.16318	13.9783	22.6955	15.4368
58186	NM_001167730,NM_021385	Rad18	RAD18 homolog (S. cerevisiae)	-3.11918	2.0061	-4.40601	0.0257436	0.104836	0.677853	2.98802	1.34686	0.328837	0.592748	3.48908	2.61535	3.08761	2.81621	2.93186	1.73527	1.64071	0.664592	9.32667	3.35484	5.50169	7.03571	9.74224	1.77897	2.57354	0.659581
56298	NM_178050,NM_019717,NM_001286647	Atl2	atlastin GTPase 2	-2.60671	2.00524	-6.87707	0.000471074	0.0105341	0.420647	2.81211	1.42988	0.373333	0.193821	3.28779	3.03278	2.47995	2.86014	2.39992	1.24307	1.41655	1.63003	8.01798	4.71069	3.53548	7.27299	6.3761	1.01125	2.00538	2.43841
233406	NM_001285998,NM_145150,NM_001285997	Prc1	protein regulator of cytokinesis 1	-4.87089	2.00479	-4.79569	0.0395153	0.137773	0.827262	3.44937	1.16519	0.0972114	0.821531	3.32396	3.37235	3.53596	3.53837	3.47623	0.946847	2.07383	0.474885	8.24194	6.19529	7.7151	12.0844	15.0395	0.652441	4.02617	0.425765
78697	NM_001289781,NM_001289780,NM_178403	Pus7	pseudouridylate synthase 7 homolog isoform 1	-2.52872	2.00324	-3.95383	0.0404791	0.139746	0.606657	2.78126	1.44285	0.246311	0.554404	3.19854	2.70482	2.57102	2.78662	2.64531	0.859425	1.50637	1.96276	7.49235	3.61339	3.77198	6.85702	7.74727	0.562341	2.21538	3.39416
69069	NM_001163616	1810011H11Rik	RIKEN cDNA 1810011H11 gene	9.14789	2.00309	8.86485	0.000189819	0.00634008	0.724066	0.964894	4.15833	0.580865	0.432282	1.1861	1.07983	0.294892	1.75746	0.506187	4.47769	4.33088	3.66643	1.03951	0.665301	0.266031	2.88473	0.675358	16.3311	27.5829	14.2936
66090	NM_025347,NM_026875	Ypel3	yippee-like 3 (Drosophila)	2.92242	2.00291	7.17473	0.0110161	0.0613896	0.384893	1.37353	2.92069	0.146964	0.35573	1.25962	1.42401	1.56017	1.19266	1.43118	2.63953	2.80194	3.32061	1.16493	1.04092	1.68485	1.6034	2.55767	4.14698	7.83762	10.9054
14225	NM_001302080,NM_001302079,NM_001302078,NM_001302077,NR_126058,NM_008019	Fkbp1a	peptidyl-prolyl cis-trans isomerase FKBP1A isoform 3	-11.7494	2.00036	-8.43478	0.00101855	0.0162051	0.808454	4.45309	0.898578	0.549628	0.592881	3.69335	4.20426	4.40586	4.91147	5.0505	0.698456	1.56562	0.431655	10.8812	11.3082	14.1173	32.9549	47.325	0.411191	2.3674	0.376683
66241	NM_025439,NM_001160145,NM_001160146	Tmem9	transmembrane protein 9	7.03815	1.99991	14.6211	6.76791e-06	0.00107614	0.397341	1.03801	3.8532	0.341545	0.203044	0.47273	1.08665	1.06291	1.39155	1.1762	3.87821	3.63881	4.04259	0.306274	0.672062	1.02112	1.99409	1.92661	10.7011	15.8965	19.8105
19296	NR_003368	Pvt1	plasmacytoma variant translocation 1	2.27801	1.99877	4.4097	0.00569543	0.0419756	0.579858	1.49125	2.67902	0.544474	0.199459	2.04118	1.81598	1.74478	1.12367	0.730634	2.68433	2.47696	2.87577	2.71755	1.58249	1.99089	1.4633	1.03638	4.29756	5.85546	7.6088
12227	NM_007570	Btg2	B cell translocation gene 2, anti-proliferative	-2.73271	1.99432	-4.58812	0.0331868	0.12409	0.560767	2.84724	1.39691	0.191647	0.527002	2.67931	2.69089	3.08181	2.75939	3.0248	0.937607	1.28085	1.97226	4.84179	3.56927	5.47882	6.72358	10.524	0.644925	1.68139	3.41527
16319	NM_016692	Incenp	inner centromere protein	-3.0471	1.99123	-5.08312	0.0046509	0.037384	0.618757	2.95103	1.34359	0.455127	0.419189	2.22406	2.77982	3.26545	3.21542	3.2704	1.82747	1.09067	1.11264	3.2319	3.84508	6.31698	9.54945	12.6662	1.95887	1.33419	1.35105
18018	NM_001164110,NM_001164111,NM_001164112,NM_016791,NM_001164109,NM_198429	Nfatc1	nuclear factor of activated T cells, cytoplasmic, calcineurin dependent 1	2.5623	1.98687	12.443	1.90175e-05	0.00175382	0.223592	1.42088	2.77832	0.18901	0.119451	1.38604	1.11264	1.49701	1.60559	1.50312	2.65307	2.89098	2.79091	1.34702	0.696192	1.59316	2.5059	2.75995	4.18986	8.49163	7.10903
21335	NM_001040435	Tacc3	transforming, acidic coiled-coil containing protein 3	-4.16586	1.98509	-7.2993	0.000352652	0.00922885	0.580708	3.26538	1.20677	0.496488	0.301199	3.01683	2.53465	3.37582	3.71732	3.68229	1.28249	1.46288	0.874936	6.4827	3.11485	6.8548	13.7933	17.3876	1.06798	2.10997	0.962894
76073	NM_029508	Pcgf5	polycomb group ring finger 5	-3.65226	1.98319	-6.679	0.00726521	0.048434	0.513838	3.12669	1.2579	0.270016	0.437173	3.0192	3.47623	2.90878	3.34927	2.87997	1.75908	1.0596	0.955022	6.48819	6.68796	4.84073	10.6681	9.34871	1.82666	1.28438	1.08279
74315	NM_028862,NM_001166553	Rnf145	ring finger protein 145	-2.28651	1.98173	-7.57222	0.000407319	0.0097132	0.338356	2.66615	1.473	0.316231	0.120344	2.94407	2.88925	2.64435	2.70733	2.14574	1.34985	1.59032	1.47884	6.07809	4.20235	3.97384	6.47941	5.09171	1.16536	2.43058	2.06667
320782	NM_177260	Tmem154	transmembrane protein 154	6.57698	1.98055	4.22402	0.0402482	0.139344	1.13964	1.04309	3.76052	0.37808	1.0751	0.64193	0.74927	0.94496	1.42603	1.45327	4.46626	4.29211	2.52318	0.440874	0.398252	0.88398	2.07702	2.61066	16.1887	26.8797	5.68511
56421	NM_001291071,NM_019703	Pfkp	ATP-dependent 6-phosphofructokinase, platelet type isoform 2	2.28562	1.98001	3.6803	0.0380275	0.134805	0.592177	1.47156	2.66414	0.298573	0.511397	1.31725	1.27573	1.26039	1.53741	1.96703	3.00364	2.07597	2.91282	1.24395	0.861436	1.26332	2.35852	4.34489	5.5955	4.03793	7.85243
217835	NM_001161365,NM_177620	Rin3	Ras and Rab interactor 3	2.71137	1.9749	5.3872	0.00171753	0.0213076	0.551275	1.38237	2.82139	0.473937	0.281582	0.911221	0.845084	1.63003	1.89892	1.6266	2.78924	2.55727	3.11768	0.701846	0.464376	1.79634	3.30534	3.16683	4.68902	6.33798	9.19052
64383	NM_001122765,NM_001122766,NM_022432	Sirt2	sirtuin 2	2.65267	1.9737	5.9084	0.00238477	0.0256001	0.523085	1.39168	2.79912	0.508392	0.123108	0.661338	1.12063	1.92082	1.49459	1.76101	2.92179	2.8	2.67558	0.455827	0.700523	2.31341	2.2616	3.61837	5.25665	7.82706	6.48408
71795	NM_145823	Pitpnc1	phosphatidylinositol transfer protein, cytoplasmic 1	-2.20694	1.96064	-5.67464	0.00663332	0.0455675	0.379556	2.61313	1.47108	0.23745	0.296109	2.74183	2.95463	2.55266	2.45695	2.35956	1.58571	1.69274	1.13479	5.11685	4.42233	3.71208	5.33791	6.18485	1.52228	2.7218	1.38606
18145	NM_008720	Npc1	Niemann Pick type C1	2.66083	1.9598	9.83618	0.00255004	0.0264155	0.263134	1.37713	2.789	0.136286	0.225091	1.28571	1.22466	1.54351	1.49335	1.33839	2.7471	2.5878	3.0321	1.19618	0.807721	1.66192	2.25853	2.31672	4.54677	6.49678	8.64496
19387	NM_001146174,NM_011241	Rangap1	RAN GTPase activating protein 1	-2.59222	1.95934	-3.87027	0.0102266	0.058874	0.711165	2.76342	1.38923	0.564691	0.432297	2.00609	2.30768	3.18364	3.2009	3.11878	0.89819	1.55704	1.71246	2.6344	2.53848	5.99389	9.44823	11.3687	0.602789	2.34157	2.65216
319622	NM_001033380	Itpripl2	inositol 1,4,5-triphosphate receptor interacting protein-like 2	2.01918	1.95391	3.39452	0.0487155	0.155725	0.543061	1.51171	2.52547	0.261455	0.47598	1.52478	1.58042	1.07033	1.62413	1.75887	2.16101	3.06398	2.35143	1.57427	1.24087	1.02859	2.55382	3.61073	2.70012	9.78785	4.88991
73447	NM_026137,NM_028542,NM_001290783	Wdr13	WD repeat-containing protein 13 isoform 2	2.07024	1.94862	3.08492	0.0362079	0.130624	0.652624	1.49318	2.54298	0.44302	0.479219	1.99427	1.88101	1.45584	1.16638	0.968416	3.06491	2.44121	2.12282	2.60676	1.69434	1.53764	1.54738	1.47645	5.84472	5.66905	3.97538
209737	NM_010620	Kif15	kinesin family member 15	-6.81339	1.94829	-9.91968	0.00626951	0.0442047	0.493996	3.77412	1.00575	0.161069	0.467	3.62789	3.61843	3.73878	3.94621	3.93931	1.25519	1.29507	0.466999	10.3283	7.54959	8.84059	16.4801	21.0044	1.02651	1.71541	0.41592
67980	NM_001038015	Gnpda2	glucosamine-6-phosphate deaminase 2	2.60852	1.94587	5.63424	0.00157347	0.020387	0.498546	1.37351	2.75674	0.411492	0.281465	1.56315	1.47604	1.10921	0.830146	1.889	2.4343	2.88267	2.95325	1.65244	1.10607	1.08011	0.973627	4.04173	3.44638	8.4252	8.09967
108062	NM_001290398,NM_001290399,NM_133196	Cstf2	cleavage stimulation factor subunit 2 isoform 3	-3.16206	1.94366	-5.46365	0.02384	0.0999747	0.537549	2.94406	1.2832	0.171318	0.509519	2.93141	2.9909	2.65627	3.07627	3.06548	0.815423	1.82612	1.20806	6.01518	4.54709	4.02363	8.5982	10.8822	0.52088	3.13307	1.53455
16561	NM_008441,NM_001290995,NM_207682	Kif1b	kinesin-like protein KIF1B isoform c	2.17989	1.94262	5.09421	0.0182412	0.0841695	0.401108	1.46019	2.58444	0.192172	0.352076	1.39352	1.37881	1.2218	1.70421	1.6026	2.80194	2.17824	2.77315	1.35682	0.984513	1.21252	2.76095	3.09262	4.73159	4.44293	6.99981
72415	NM_028232	Sgol1	shugoshin-like 1 (S. pombe)	-3.00778	1.94006	-3.93074	0.046044	0.150699	0.71699	2.89073	1.30203	0.244981	0.673839	3.07627	3.15059	2.52428	2.87012	2.83241	1.04127	2.06729	0.797542	6.81212	5.17424	3.64364	7.31721	9.01674	0.759662	4.00086	0.846518
12892	NM_007757	Cpox	coproporphyrinogen oxidase	-5.09189	1.93959	-6.80404	0.00494433	0.0387405	0.642854	3.44137	1.09317	0.373966	0.522887	3.89879	3.71327	2.94286	3.30268	3.34927	0.489395	1.39555	1.39457	12.708	8.0606	4.98492	10.2868	13.4493	0.244786	1.96199	1.90316
63913	NM_022018	Fam129a	family with sequence similarity 129, member A	3.862	1.93938	9.55017	0.00345814	0.0322049	0.371259	1.19585	3.1452	0.179185	0.325156	1.48072	1.16595	1.1288	1.21196	0.991819	2.83214	3.48124	3.12221	1.49754	0.745985	1.102	1.64203	1.52524	4.84824	13.8498	9.22584
100038363	NR_030718	F630028O10Rik	RIKEN cDNA F630028O10 gene	-2.93102	1.93861	-3.65933	0.0191289	0.0865426	0.819633	2.86374	1.31234	0.575712	0.583399	2.68287	2.17696	2.57416	3.62665	3.25808	1.38256	1.85745	0.69701	4.85574	2.24879	3.78515	12.8862	12.5594	1.21112	3.24541	0.710734
105670	NM_134083,NR_033185,NM_001170694	Rcbtb2	regulator of chromosome condensation (RCC1) and BTB (POZ) domain containing protein 2	3.07739	1.9337	6.67346	0.000584973	0.0118369	0.49889	1.28597	2.90768	0.423472	0.263747	1.72072	1.69582	1.27326	0.785912	0.954144	3.17773	2.89459	2.65072	1.97182	1.409	1.28024	0.908087	1.45394	6.37329	8.5088	6.33638
17228	NM_010780	Cma1	chymase 1, mast cell	522.655	1.93355	29.9389	2.83829e-07	0.000181641	0.606142	0.396614	9.42633	0.486083	0.36212	0.0988449	1.24659	0.29808	0.0664102	0.273149	9.71743	9.54073	9.02083	0.0627074	0.833263	0.268092	0.0551404	0.34688	705.967	1294.38	810.625
69632	NM_027144	Arhgef12	Rho guanine nucleotide exchange factor (GEF) 12	3.49132	1.93248	10.0716	0.000368231	0.00929136	0.397314	1.23069	3.03447	0.392534	0.0614458	1.75671	1.53163	1.01385	1.0149	0.836374	2.9828	3.01818	3.10241	2.04428	1.17117	0.959376	1.26719	1.22369	5.48181	9.41528	9.10093
209361	NM_027748	Taf3	TAF3 RNA polymerase II, TATA box binding protein (TBP)-associated factor	-2.27832	1.92885	-4.93413	0.00341584	0.0319538	0.483688	2.61223	1.42426	0.387459	0.289534	3.08898	2.96512	2.36401	2.22655	2.41648	1.59811	1.09002	1.58464	6.88987	4.45355	3.24042	4.40934	6.45376	1.54283	1.33336	2.31835
217304	NM_199221	Cd300lb	CD300 antigen like family member B	11.9191	1.92495	13.3693	1.3883e-05	0.00157159	0.567481	0.839362	4.41457	0.518402	0.230853	0.415084	0.434057	0.56299	1.24617	1.53851	4.46749	4.16185	4.61437	0.26862	0.212047	0.498259	1.69544	2.8824	16.2048	24.2547	31.4903
14793	NM_013538	Cdca3	cell division cycle associated 3	-12.8981	1.9246	-15.1663	0.00107274	0.0168105	0.441413	4.51034	0.821244	0.20823	0.389212	4.55659	4.80643	4.22395	4.47769	4.48701	1.09912	0.988205	0.376406	19.9078	17.055	12.2556	24.1974	31.5281	0.825092	1.16399	0.319469
74132	NM_001256086,NM_001256087,NM_001256085,NM_028774	Rnf6	ring finger protein (C3H2C3 type) 6	2.46624	1.9245	4.93765	0.0270797	0.107915	0.469397	1.38052	2.68283	0.170573	0.437308	1.18221	1.48486	1.29804	1.32074	1.61672	2.18426	3.00146	2.86278	1.03422	1.11941	1.31194	1.83776	3.13587	2.74985	9.27071	7.52887
67933	NM_001081218	Hcfc2	host cell factor C2	3.62143	1.92446	9.92871	0.00105049	0.0165366	0.352097	1.20837	3.06493	0.218388	0.276186	1.07482	0.912941	1.33432	1.25058	1.46916	3.3336	3.07939	2.78179	0.885852	0.519242	1.35962	1.70253	2.657	7.13904	9.94092	7.03611
70683	NM_175158	Utp20	UTP20, small subunit (SSU) processome component, homolog (yeast)	-2.3018	1.92381	-6.89529	0.00225708	0.024759	0.334351	2.617	1.41424	0.226441	0.245998	2.87064	2.56683	2.26625	2.73744	2.64384	1.53789	1.13094	1.57387	5.74513	3.19973	3.00387	6.60463	7.73127	1.43854	1.39845	2.28897
56289	NM_019713,NM_001243748	Rassf1	Ras association (RalGDS/AF-6) domain family member 1	-2.12771	1.92189	-5.5772	0.00200537	0.0231517	0.391428	2.54222	1.45292	0.311346	0.237233	2.89834	2.72092	2.37989	2.61413	2.09784	1.71338	1.39619	1.2492	5.87841	3.6586	3.28527	6.02882	4.89101	1.7352	1.96217	1.61334
84544	NM_032465	Cd96	CD96 antigen	13.8445	1.92053	9.2378	0.00445503	0.0366396	0.741824	0.80286	4.5941	0.33543	0.661657	0.474009	1.3468	0.743426	0.848301	0.601762	4.24485	5.35721	4.18025	0.307068	0.944705	0.671706	1.00031	0.841503	13.8452	57.9863	21.6711
26397	NM_008928	Map2k3	mitogen-activated protein kinase kinase 3	2.21192	1.91951	3.42237	0.03328	0.124305	0.628759	1.43046	2.57576	0.385238	0.49692	0.782187	1.40038	1.54655	1.73318	1.68999	2.29836	2.27946	3.14945	0.562543	1.00954	1.66587	2.82715	3.36605	3.04014	4.91905	9.4049
22793	NM_011777,NM_001289619,NM_001289618,NM_001289617	Zyx	zyxin isoform b	2.1487	1.91818	2.96897	0.0388022	0.136423	0.716346	1.44422	2.54769	0.49686	0.516025	1.46616	1.23959	2.26509	0.941186	1.3091	2.05128	2.51046	3.08132	1.47028	0.824922	3.00308	1.14523	2.24232	2.41991	6.02843	8.96787
12802	NM_009924	Cnr2	cannabinoid receptor 2 (macrophage)	2.24657	1.91718	16.1262	8.75783e-06	0.00121687	0.156039	1.42025	2.58798	0.14678	0.0529487	1.4503	1.39006	1.41237	1.62953	1.21899	2.53138	2.59624	2.6363	1.44887	0.998311	1.4672	2.56639	2.02267	3.77454	6.54714	6.2667
67579	NM_001290676,NM_026252,NM_001290678	Cpeb4	cytoplasmic polyadenylation element-binding protein 4 isoform 3	2.67752	1.91558	7.29608	0.00100493	0.0161968	0.381192	1.33263	2.75352	0.280744	0.257856	1.31663	1.75746	0.968027	1.29287	1.32816	3.00605	2.49065	2.76387	1.24356	1.48682	0.90772	1.78817	2.28717	5.59763	5.9298	6.95044
69749	NR_038152,NR_038151	2410004N09Rik	RIKEN cDNA 2410004N09 gene	-4.33668	1.91439	-3.81174	0.0147178	0.0730023	1.08359	3.24573	1.12914	0.789211	0.742498	4.16337	3.94686	3.14093	2.4691	2.50841	0.545609	1.96489	0.87692	15.5187	9.50454	5.76313	5.37344	6.91414	0.285584	3.6416	0.96772
74012	NM_028712	Rap2b	RAP2B, member of RAS oncogene family	2.13886	1.90089	6.71263	0.0142421	0.071635	0.290045	1.43	2.52684	0.100343	0.272135	1.32074	1.43459	1.36668	1.5854	1.44256	2.60632	2.75038	2.22381	1.24854	1.05416	1.40091	2.46134	2.58824	4.03687	7.44787	4.35557
14081	NM_007981,NM_001302163	Acsl1	long-chain-fatty-acid--CoA ligase 1	-4.49815	1.89876	-10.138	0.00152286	0.0201471	0.397681	3.27139	1.10206	0.227961	0.325858	3.30724	2.93141	3.18979	3.53475	3.39378	0.758903	1.4073	1.13998	8.14206	4.34145	6.0177	12.0563	14.0061	0.466857	1.98113	1.39982
317758	NM_174960	Gimap9	GTPase, IMAP family member 9	2.69058	1.89638	3.78701	0.0402305	0.139329	0.681767	1.31237	2.74028	0.309406	0.607515	1.57635	1.54581	0.836684	1.42845	1.17454	3.30065	2.82558	2.09463	1.67683	1.19208	0.77171	2.08296	1.92418	7.01843	8.01779	3.86367
241950	NM_001008502,NM_001255992	Bbs12	Bardet-Biedl syndrome 12 (human)	2.85937	1.89559	4.13512	0.00801449	0.0514045	0.731982	1.28362	2.79932	0.576053	0.45162	0.788846	2.26722	1.22974	1.15991	0.97239	3.24682	2.80745	2.34369	0.570009	2.43919	1.22368	1.53616	1.48166	6.77755	7.87428	4.86064
59126	NM_021606,NM_001159631	Nek6	NIMA (never in mitosis gene a)-related expressed kinase 6	5.01439	1.89442	15.0856	5.50726e-06	0.000925664	0.318922	1.05991	3.38598	0.275615	0.16046	0.796277	1.51005	1.01295	1.0896	0.890674	3.28623	3.30065	3.57108	0.578535	1.14939	0.958381	1.40061	1.32661	6.95799	11.9891	13.3011
20719	NM_001164118,NM_001243192,NM_009254,NM_001164117	Serpinb6a	serine (or cysteine) peptidase inhibitor, clade B, member 6a	8.02184	1.89349	14.6514	0.000325979	0.00882344	0.384498	0.91489	3.91882	0.233084	0.305796	1.03968	0.760181	0.589043	1.15736	1.02818	4.23342	3.62267	3.90037	0.850088	0.406956	0.521915	1.52906	1.60107	13.678	15.7406	17.4292
68306	NR_040476	4930565N06Rik	RIKEN cDNA 4930565N06 gene	2.4854	1.89341	3.45624	0.013553	0.069813	0.793943	1.34733	2.66081	0.701918	0.37102	2.42572	0.852304	1.19543	1.60418	0.659044	2.27794	3.01872	2.68577	3.91677	0.470922	1.18354	2.5034	0.925422	2.98941	9.41744	6.52965
207278	NM_001146010,NM_199012	Fchsd2	FCH and double SH3 domains 2	-2.31259	1.89167	-4.52921	0.0119667	0.0646474	0.507671	2.59074	1.38123	0.330862	0.385046	2.66844	3.09281	2.58172	2.21367	2.39707	1.80141	1.04526	1.29702	4.80348	4.95306	3.80213	4.3567	6.36422	1.90906	1.26159	1.70466
99003	NM_001123327	Qser1	glutamine and serine rich 1	-2.58894	1.89162	-6.46557	0.0103425	0.0592881	0.384926	2.69841	1.32605	0.18034	0.340067	2.91869	2.46878	2.56962	2.73064	2.80431	1.32852	1.66487	0.984748	5.95471	2.93272	3.76807	6.58442	8.81712	1.13497	2.64125	1.1342
231713	NM_172722	Naa25	N(alpha)-acetyltransferase 25, NatB auxiliary subunit	-2.27878	1.88657	-7.37883	0.00110157	0.0169814	0.313651	2.57204	1.38378	0.226816	0.216637	2.24691	2.64384	2.43984	2.80431	2.72531	1.60846	1.36668	1.1762	3.29884	3.42496	3.43248	6.9722	8.30672	1.55438	1.88912	1.46613
56490	NM_181058,NM_019778,NM_001285805	Zbtb20	zinc finger and BTB domain containing 20	2.63449	1.88614	4.18497	0.00746436	0.0493567	0.721239	1.31265	2.71018	0.681248	0.236826	1.31998	0.883849	2.49021	0.937128	0.932101	2.95606	2.48359	2.69089	1.2472	0.49397	3.55827	1.13527	1.40798	5.38159	5.903	6.56386
14712	NM_010322	Gnpat	glyceronephosphate O-acyltransferase	-2.78485	1.88451	-4.61775	0.0216595	0.0942043	0.584459	2.76295	1.28535	0.293367	0.505498	3.27863	2.62965	2.58403	2.7239	2.59855	1.80112	1.26414	0.790796	7.96758	3.38922	3.814	6.54588	7.43512	1.90818	1.64231	0.838903
227334	NM_001033291,NM_001198573	Usp40	ubiquitin specific peptidase 40	3.04314	1.88402	11.7254	0.0001536	0.00571665	0.266497	1.24514	2.8507	0.192162	0.184646	1.28842	0.997423	1.52894	1.18579	1.22512	3.0616	2.77236	2.71814	1.20125	0.587523	1.63934	1.5876	2.03919	5.83277	7.62694	6.7372
319185	NM_178199	Hist1h2bl	histone cluster 1, H2bl	-3.58576	1.88363	-10.8528	5.9997e-05	0.0034442	0.342306	3.01794	1.17566	0.277155	0.200894	3.27088	2.76203	2.95325	2.7591	3.34445	1.00801	1.39833	1.12063	7.90979	3.80009	5.02395	6.72259	13.38	0.720734	1.96574	1.3637
211389	NM_173733	Suox	sulfite oxidase	8.871	1.88232	26.6747	3.19282e-07	0.000181641	0.251593	0.879493	4.02859	0.231774	0.0978774	1.08525	0.744748	1.15049	0.602509	0.814474	3.92473	4.11912	4.04191	0.901029	0.396087	1.12844	0.65225	1.1869	11.0011	23.3229	19.8096
20250	NM_009128	Scd2	stearoyl-Coenzyme A desaturase 2	-7.49384	1.88224	-6.49803	0.021848	0.0945623	0.776855	3.83058	0.924875	0.0952365	0.770995	3.80037	3.93621	3.7357	3.92696	3.75365	1.43993	1.29622	0.0384812	11.8449	9.45351	8.8132	16.1953	18.2555	1.28978	1.71979	0.021817
103468	NM_134010	Nup107	nucleoporin 107	-3.0317	1.88215	-7.54526	0.00171439	0.0212939	0.405577	2.8452	1.24507	0.271894	0.300942	2.43741	3.18485	2.953	2.854	2.79674	1.21051	1.5618	0.962905	3.96485	5.32751	5.02356	7.23754	8.76306	0.964376	2.35615	1.09266
17939	NM_008669	Naga	N-acetyl galactosaminidase, alpha	2.9978	1.87874	5.44267	0.0189197	0.0859469	0.522563	1.24688	2.83079	0.217948	0.474942	1.39213	1.35846	1.38344	1.22403	0.876357	2.45006	2.67931	3.36299	1.35474	0.95889	1.43107	1.66455	1.29795	3.48929	7.02224	11.2181
108000	NM_001081363	Cenpf	centromere protein F	-3.37115	1.87542	-5.81337	0.0174472	0.0817889	0.539167	2.9468	1.19356	0.211165	0.496095	3.14945	3.17026	2.68245	2.81904	2.91282	1.44403	1.51449	0.622169	7.20083	5.25442	4.10188	7.05274	9.59814	1.30065	2.23347	0.601186
12332	NM_001271395,NM_007599,NM_001042534,NM_001271415	Capg	capping protein (actin filament), gelsolin-like	4.36111	1.87278	5.99027	0.000972788	0.0159393	0.73828	1.09077	3.21546	0.647379	0.354904	0.170555	0.719972	1.27845	1.79772	1.48714	3.32753	2.81805	3.5008	0.105133	0.376488	1.28804	2.99928	2.70675	7.10573	7.96228	12.6089
16439	NM_010586,NM_019923	Itpr2	inositol 1,4,5-triphosphate receptor 2	5.99046	1.87246	11.6894	0.00597757	0.042901	0.385951	0.983229	3.5659	0.0792626	0.377725	1.06719	1.0149	0.897603	1.03641	0.900051	3.96022	3.2073	3.53017	0.879319	0.604123	0.834234	1.30544	1.34507	11.3219	11.1881	12.9142
20937	NM_001290716,NM_011514	Suv39h1	histone-lysine N-methyltransferase SUV39H1 isoform 2	-2.81326	1.87114	-5.7524	0.00400609	0.0346479	0.499453	2.76054	1.2683	0.344849	0.361293	2.56551	2.63953	2.38373	3.25013	2.96381	1.11483	1.68099	1.00907	4.41812	3.41474	3.29318	9.82823	10.0222	0.848068	2.6848	1.16979
21681	NM_011568	Alyref	Aly/REF export factor	-2.92898	1.86849	-4.41511	0.0111589	0.0618221	0.673841	2.79811	1.24771	0.458602	0.493706	3.36343	2.93257	2.93961	2.63213	2.12282	1.8104	1.04563	0.887108	8.49339	4.34233	4.97662	6.11601	4.99787	1.9245	1.26167	0.97997
57741	NM_021303	Noc2l	nucleolar complex associated 2 homolog (S. cerevisiae)	-2.76402	1.86836	-5.49421	0.00468098	0.0374658	0.594203	2.74053	1.27376	0.590051	0.0701229	2.15718	2.45725	3.71599	2.77172	2.6005	1.31882	1.19297	1.30949	3.01548	2.90455	8.72684	6.79112	7.44371	1.11728	1.51163	1.72913
14544	NM_010266	Gda	guanine deaminase	-2.20156	1.86049	-2.73131	0.0429515	0.14444	0.819402	2.5149	1.37637	0.612673	0.544106	2.6005	2.04985	1.7366	3.12501	3.06252	0.861928	1.94594	1.32124	4.54063	2.003	1.97483	9.00438	10.8665	0.564491	3.56533	1.74694
27214	NM_013726,NM_001190717	Dbf4	DBF4 homolog (S. cerevisiae)	-3.31466	1.85973	-8.21704	0.00507572	0.0394115	0.382974	2.91525	1.18639	0.186181	0.334673	2.84772	3.08761	2.7626	2.73923	3.13908	0.830146	1.2348	1.49422	5.62327	4.93267	4.37063	6.61266	11.5459	0.532683	1.58758	2.10258
214601	NM_145406,NM_001256104	Slc10a3	solute carrier family 10 (sodium/bile acid cotransporter family), member 3	2.40533	1.85861	6.13684	0.00234606	0.025335	0.455301	1.33036	2.5966	0.446035	0.0913918	1.245	1.39519	0.652219	1.88013	1.47927	2.55688	2.53179	2.70113	1.13551	1.00241	0.583207	3.25504	2.68218	3.86647	6.1407	6.61516
16182	NM_008365,NM_001161843,NM_001161842	Il18r1	interleukin 18 receptor 1	10.2009	1.85508	9.88497	0.00382993	0.0338545	0.612156	0.824285	4.1749	0.274098	0.547362	1.22769	0.62759	0.979737	0.711587	0.574824	4.42811	3.54678	4.54981	1.1082	0.318723	0.918912	0.805798	0.787111	15.6505	14.6175	30.0414
16797	NM_010689	Lat	linker for activation of T cells	11.3441	1.8525	13.1346	0.00185339	0.0223104	0.481678	0.797779	4.30165	0.21517	0.430948	0.620819	0.725776	1.16246	0.67281	0.807032	3.84874	4.34959	4.70663	0.425781	0.381154	1.14085	0.747559	1.17468	10.5358	27.9942	33.7118
244745	NM_172920	Dpy19l1	dpy-19-like 1 (C. elegans)	-3.05257	1.85117	-5.93612	0.00614086	0.0436521	0.50989	2.82364	1.21362	0.313447	0.402168	3.36589	2.82122	2.67838	2.6235	2.62923	0.805948	1.61005	1.22486	8.50509	3.96588	4.09014	6.0711	7.64823	0.512004	2.48329	1.56465
14866	NM_010360	Gstm5	glutathione S-transferase, mu 5	-2.80967	1.84754	-4.43257	0.00462091	0.037293	0.689219	2.73737	1.24697	0.58278	0.367953	2.17953	3.65143	2.32783	2.61792	2.91013	1.63105	0.897603	1.21224	3.08185	7.7075	3.13971	6.04485	9.55495	1.58865	1.01261	1.53948
19201	NM_013831	Pstpip2	proline-serine-threonine phosphatase-interacting protein 2	4.7378	1.84747	4.12146	0.0271833	0.108204	0.999106	1.03944	3.28365	0.521317	0.852316	1.54351	0.396837	0.680713	0.998456	1.57767	4.26781	2.79566	2.78749	1.60946	0.19258	0.61255	1.24231	3.01306	14.0741	7.79005	7.08107
52276	NM_026560	Cdca8	cell division cycle associated 8	-3.42068	1.84551	-7.17848	0.00157485	0.020387	0.477285	2.9348	1.16052	0.333642	0.341298	2.74064	2.48175	3.35265	3.02289	3.07608	1.51449	1.13357	0.833494	5.10838	2.97351	6.75973	8.26848	10.9903	1.39728	1.4034	0.897982
18700	NM_011081	Piga	phosphatidylinositol glycan anchor biosynthesis, class A	-2.73436	1.84442	-4.69586	0.00468979	0.0374877	0.668925	2.70761	1.25641	0.634321	0.212361	3.42315	3.26574	1.90933	2.33631	2.60354	1.14385	1.12402	1.50136	8.87043	5.65969	2.29602	4.82753	7.45769	0.880667	1.39002	2.12144
18750	NM_011101	Prkca	protein kinase C, alpha	11.9826	1.84412	18.014	2.9371e-06	0.000637657	0.403985	0.779557	4.36243	0.333647	0.227779	1.29507	0.908152	0.662262	0.588498	0.443804	4.61437	4.17105	4.30187	1.20985	0.516829	0.594975	0.639217	0.580393	18.0302	24.3685	24.279
271377	NM_173026	Zbtb11	zinc finger and BTB domain containing 11	-2.2435	1.84122	-4.37701	0.0361207	0.130624	0.473081	2.51416	1.34841	0.165842	0.443059	2.64125	2.64932	2.61334	2.31859	2.3483	0.892141	1.77696	1.37611	4.70564	3.44375	3.89568	4.76605	6.10982	0.595074	2.98007	1.85271
67488	NM_026192	Calcoco1	calcium binding and coiled coil domain 1	2.13157	1.83848	3.64824	0.0240269	0.100355	0.568756	1.37187	2.46378	0.369941	0.432003	1.49181	1.69485	0.737169	1.52894	1.40657	2.06523	2.92285	2.40327	1.51936	1.40754	0.665334	2.33952	2.4822	2.45477	8.69192	5.11302
12334	NM_009794	Capn2	calpain 2	2.3961	1.83757	6.79431	0.000694558	0.0130391	0.37395	1.31233	2.57302	0.302287	0.220139	1.46219	1.25017	0.833821	1.63783	1.37766	2.51958	2.81496	2.38453	1.46618	0.838176	0.769306	2.59108	2.40146	3.7373	7.93728	5.00178
74319	NM_028865	Mettl23	methyltransferase like 23	2.16445	1.83527	4.6835	0.00410855	0.0350657	0.479916	1.36093	2.47493	0.389206	0.280781	1.62148	1.69274	0.70982	1.42401	1.35661	2.15872	2.57102	2.69505	1.76683	1.4043	0.638962	2.0725	2.35463	2.69224	6.40308	6.58295
445007	NM_001002929	Nup85	nucleoporin 85	-2.20362	1.83336	-3.03657	0.0247048	0.102122	0.759951	2.48984	1.34997	0.622072	0.436523	2.31809	1.58278	3.25808	2.47598	2.81429	1.8484	1.16575	1.03575	3.52839	1.24469	6.29517	5.4031	8.87074	2.0001	1.46698	1.21485
170772	NM_001286729,NM_001286728,NM_133236	Glcci1	glucocorticoid induced transcript 1	3.84441	1.83163	8.17393	0.00892184	0.0542738	0.422354	1.10189	3.04465	0.149252	0.395103	0.896791	1.04393	1.07302	1.25874	1.23696	3.07831	3.42185	2.63379	0.682436	0.631192	1.03328	1.71653	2.0697	5.91388	13.2423	6.25424
70769	NM_001039353,NM_001039352,NM_001039351,NM_053086	Nolc1	nucleolar and coiled-body phosphoprotein 1	-2.17831	1.82895	-5.13218	0.00289668	0.0286126	0.439167	2.47484	1.35163	0.350618	0.264451	2.33036	2.00217	2.42572	2.70056	2.91538	1.38076	1.07382	1.60031	3.57146	1.90709	3.39063	6.4387	9.61076	1.20941	1.30983	2.35587
18969	NM_001164057,NM_008893	Pola2	polymerase (DNA directed), alpha 2	-2.43689	1.82637	-4.15435	0.0111208	0.0616765	0.602047	2.57862	1.29358	0.434215	0.417035	2.07799	2.43021	3.23057	2.40913	2.74518	0.881369	1.28408	1.71528	2.80476	2.81935	6.17192	5.13433	8.42091	0.583596	1.6884	2.65878
100503272	NR_126067,NR_126068	.	.	2.80665	1.82401	5.60199	0.00362992	0.0329811	0.587811	1.22565	2.7145	0.577968	0.107123	0.869683	1.48227	1.7859	0.393727	1.59666	2.59223	2.79187	2.75939	0.652219	1.11514	2.05536	0.398373	3.0736	3.99433	7.76274	6.92382
54392	NM_019438	Ncapg	non-SMC condensin I complex, subunit G	-3.46344	1.82321	-6.17821	0.0178387	0.0831382	0.513709	2.92763	1.13542	0.16918	0.485052	3.00755	3.18303	2.75594	2.84392	2.84772	1.15277	1.61157	0.64193	6.43332	5.31975	4.35616	7.18637	9.13336	0.892193	2.48627	0.628574
74136	NM_028777,NR_029459,NM_001166507,NM_001166506	Sec14l1	SEC14-like 1 (S. cerevisiae)	4.21983	1.81978	15.2983	7.04074e-06	0.00107614	0.276196	1.05671	3.13389	0.229001	0.154411	0.734049	0.907854	1.15991	1.29099	1.19073	3.278	2.97091	3.15277	0.519374	0.516724	1.13889	1.78484	1.96477	6.92722	9.06502	9.43137
77590	NM_029935	Chst15	carbohydrate (N-acetylgalactosamine 4-sulfate 6-O) sulfotransferase 15	2.93218	1.81915	7.06289	0.00462365	0.037293	0.40851	1.20175	2.75372	0.234671	0.33438	0.833344	1.39281	1.10386	1.35661	1.32213	3.13827	2.53138	2.59153	0.615714	1.00077	1.07241	1.92366	2.27059	6.20963	6.13905	6.0172
239217	NM_177715	Kctd12	potassium channel tetramerisation domain containing 12	-3.35483	1.81763	-6.05093	0.0162113	0.0776727	0.515354	2.88958	1.14335	0.19835	0.475654	2.72763	3.21542	2.82355	2.75171	2.92961	1.30182	1.51954	0.608685	5.05069	5.44656	4.57446	6.67429	9.72494	1.09454	2.24694	0.583316
60406	NM_021788	Sap30	sin3 associated polypeptide	-3.888	1.816	-4.58115	0.0109171	0.0611311	0.815506	3.04284	1.08381	0.53957	0.611485	3.77161	3.40643	2.91538	2.46171	2.65907	1.09133	1.69151	0.468607	11.5826	6.40985	4.86229	5.35671	7.82719	0.81093	2.71678	0.418198
13051	NM_009987	Cx3cr1	chemokine (C-X3-C motif) receptor 1	5.62489	1.81494	5.20862	0.030059	0.11606	0.838188	0.955521	3.44735	0.199675	0.814057	1.2218	0.799496	1.118	0.836993	0.801312	4.06381	3.75365	2.52457	1.10025	0.433048	1.09037	0.983659	1.16561	12.1646	17.432	5.69371
11810	NM_031159,NM_001134391	Apobec1	apolipoprotein B mRNA editing enzyme, catalytic polypeptide 1	-2.04575	1.81239	-5.75495	0.00147353	0.0199166	0.363288	2.40081	1.36818	0.297447	0.208575	2.60111	2.58172	2.37503	1.89353	2.55266	1.32124	1.18708	1.59623	4.54216	3.24662	3.26678	3.29594	7.18025	1.12389	1.49886	2.34656
68816	NM_026845	Ppil1	peptidylprolyl isomerase (cyclophilin)-like 1	-2.97352	1.80974	-6.14639	0.00262479	0.0269222	0.495989	2.75917	1.187	0.352573	0.348851	2.61753	3.07627	2.34547	2.58075	3.17586	0.818972	1.51283	1.22921	4.60773	4.87997	3.18624	5.85433	11.8678	0.523567	2.23086	1.57525
68014	NM_026507	Zwilch	zwilch kinetochore protein	-4.14453	1.80831	-9.0395	0.00253302	0.0263702	0.419583	3.10451	1.0533	0.232255	0.349438	3.48287	3.01611	3.05826	3.11103	2.85428	0.728215	1.42284	1.00885	9.27815	4.63939	5.40421	8.90428	9.1839	0.436879	2.01628	1.16954
67111	NM_001163687,NM_025972	Naaa	N-acylethanolamine acid amidase	9.75875	1.80494	13.1291	0.0015535	0.020287	0.454505	0.797637	4.08433	0.215464	0.400187	0.775863	0.674011	0.546556	0.87692	1.11483	4.49539	4.06162	3.69599	0.556488	0.344294	0.481731	1.03685	1.79448	16.4252	22.1901	14.573
11932	NM_013415	Atp1b2	ATPase, Na+/K+ transporting, beta 2 polypeptide	-9.25733	1.80164	-10.6016	0.00294894	0.0288553	0.548507	4.01836	0.807769	0.253597	0.486363	3.96022	4.25897	4.30542	3.82455	3.74267	0.578633	1.36638	0.478298	13.3691	11.7631	13.0591	15.1201	18.1709	0.312889	1.88911	0.431546
382252	NM_001033472	A830080D01Rik	RIKEN cDNA A830080D01 gene	-3.87685	1.80152	-6.89688	0.00139709	0.0191509	0.553021	3.02705	1.07216	0.402523	0.37922	3.46527	3.16645	3.28842	2.51714	2.69795	0.944609	0.773165	1.49871	9.17966	5.24602	6.41213	5.60362	8.11531	0.650188	0.809266	2.11216
16168	NM_001254747,NM_008357	Il15	interleukin 15	2.35692	1.79745	5.40663	0.00187969	0.0224122	0.465617	1.28242	2.51932	0.386604	0.259493	1.37487	1.5532	1.72223	0.874189	0.887584	2.77172	2.25327	2.53297	1.33147	1.20524	1.94571	1.03364	1.31795	4.63432	4.78961	5.72761
76192	NM_024465	Abhd12	abhydrolase domain containing 12	2.16757	1.79612	5.30703	0.00184507	0.0223056	0.434456	1.32277	2.43885	0.374407	0.22039	0.843298	1.41218	1.87538	1.28757	1.19543	2.52545	2.18831	2.60278	0.625519	1.02604	2.21694	1.77782	1.97308	3.75847	4.48808	6.08542
17216	NM_008564	Mcm2	minichromosome maintenance deficient 2 mitotin (S. cerevisiae)	-4.29373	1.79339	-18.918	2.08038e-06	0.000541036	0.226169	3.12984	1.0276	0.187797	0.126034	3.01771	2.85569	3.27534	3.21032	3.29013	0.901283	1.15335	1.02818	6.48294	4.07184	6.36966	9.51267	12.8303	0.607281	1.44285	1.19886
17220	NM_008568	Mcm7	minichromosome maintenance deficient 7 (S. cerevisiae)	-4.61526	1.7933	-5.65413	0.00133877	0.0187015	0.805737	3.20867	1.00226	0.693492	0.410221	2.38108	2.56997	3.97266	3.54294	3.57672	0.843298	1.46817	0.69531	3.75411	3.20474	10.3302	12.1276	16.0993	0.544329	2.12056	0.708751
57785	NM_001285442,NM_001285443,NM_001285441,NM_021329	Rangrf	RAN guanine nucleotide release factor	-4.0253	1.79167	-4.99102	0.00683251	0.0464763	0.774776	3.05861	1.04952	0.534223	0.561146	2.34051	2.82986	3.46673	3.68985	2.96612	0.45014	1.13603	1.56238	3.60604	3.99334	7.26212	13.5425	10.0443	0.217448	1.40654	2.26251
18600	NM_008812	Padi2	peptidyl arginine deiminase, type II	7.46395	1.78521	13.0048	0.00192708	0.0226916	0.402463	0.849896	3.74984	0.178901	0.360515	0.535186	0.928333	0.923822	0.976803	0.885338	3.95263	3.3336	3.96328	0.355542	0.532003	0.858339	1.20969	1.31238	11.2511	12.3154	18.4086
18611	NM_011063	Pea15a	phosphoprotein enriched in astrocytes 15A	2.07543	1.78337	12.736	1.48285e-05	0.00157929	0.170974	1.33281	2.38623	0.14755	0.0863772	1.18895	1.16846	1.43409	1.49836	1.3742	2.39432	2.29609	2.46827	1.04504	0.74795	1.50105	2.27135	2.39537	3.32475	4.99376	5.40834
72472	NM_028247,NM_001114332	Slc16a10	solute carrier family 16 (monocarboxylic acid transporters), member 10	-4.38183	1.78129	-5.7221	0.00596717	0.0428855	0.705075	3.14154	1.01001	0.449558	0.543165	3.51553	3.65627	3.14467	2.75001	2.64125	1.00854	0.467582	1.55391	9.52388	7.74485	5.77643	6.6675	7.72375	0.720849	0.403573	2.24956
353346	NM_181754	Gpr141	G protein-coupled receptor 141	6.0754	1.77883	10.8378	0.00146429	0.0198174	0.444113	0.902625	3.5056	0.245881	0.369836	0.586366	0.903661	1.18211	0.742928	1.09806	3.12076	3.85833	3.53772	0.394225	0.510264	1.16696	0.852286	1.76425	6.12064	19.0572	12.9915
58207	NM_021398	Slc43a3	solute carrier family 43, member 3	-7.47925	1.77593	-11.7389	3.60002e-05	0.00255464	0.500181	3.74505	0.842158	0.408433	0.288727	3.09096	3.70951	3.80458	4.19446	3.92574	1.17108	0.724849	0.630549	6.89302	8.04186	9.25856	19.8901	20.8638	0.912712	0.742019	0.610198
100504114	NR_045794	Gm16907	predicted gene, 16907	5.369	1.77541	19.1196	1.62906e-06	0.000473198	0.268152	0.937517	3.36217	0.243204	0.112949	0.979991	1.12679	0.666161	1.20687	0.707778	3.23219	3.43642	3.41791	0.777385	0.709059	0.600654	1.63073	1.00434	6.65612	13.4035	11.7329
320463	NR_045641	F630111L10Rik	RIKEN cDNA F630111L10 gene	3.99611	1.77436	6.66458	0.00205124	0.0234901	0.579741	1.03711	3.03571	0.407154	0.412704	1.301	1.46523	1.18985	0.73731	0.492166	3.4983	2.70525	2.90357	1.21844	1.09256	1.17761	0.844223	0.648826	8.12859	7.1723	7.77553
16401	NM_010576	Itga4	integrin alpha 4	-9.7879	1.7728	-20.2988	4.11368e-05	0.00269614	0.309529	4.06428	0.773279	0.205864	0.231145	4.16751	4.06639	4.34063	3.94287	3.804	0.843626	0.515134	0.961078	15.5293	10.3721	13.373	16.4347	18.8572	0.544571	0.467027	1.08984
21664	NM_009344	Phlda1	pleckstrin homology-like domain, family A, member 1	13.2107	1.77143	8.28132	0.00596529	0.0428855	0.812349	0.708069	4.4317	0.365294	0.725583	0.522559	1.28383	0.6334	0.78741	0.313141	4.96569	3.60559	4.72383	0.346766	0.872571	0.56345	0.90979	0.40354	23.2993	15.4947	34.0106
17346	NM_021461,NM_001285488,NM_001285487	Mknk1	MAP kinase-interacting serine/threonine kinase 1	2.41377	1.76636	12.1286	4.62327e-05	0.00295577	0.209318	1.24161	2.5129	0.164727	0.129147	1.10065	1.34229	1.07338	1.46523	1.22651	2.55991	2.36683	2.61196	0.918891	0.942719	1.03345	2.1812	2.04234	3.87302	5.30032	6.13179
228413	NM_178695	Prrg4	proline rich Gla (G-carboxyglutamic acid) 4 (transmembrane)	2.49855	1.76567	3.19264	0.0189195	0.0859469	0.854313	1.22464	2.54573	0.735151	0.435206	2.18831	1.83214	0.571008	0.855045	0.676699	2.1069	2.55308	2.97722	3.10724	1.61066	0.505891	1.00932	0.954083	2.55984	6.30526	8.28943
13605	NM_001177626,NM_007900,NM_001177625	Ect2	ect2 oncogene	-2.29011	1.7617	-4.95915	0.0325288	0.122731	0.422989	2.45804	1.26263	0.10725	0.409166	2.35679	2.45936	2.36062	2.61499	2.49845	1.06921	1.73264	0.98602	3.66089	2.91142	3.23115	6.0313	6.85668	0.78922	2.84916	1.1374
223697	NM_001205345,NM_001205346,NM_194342	Sun2	Sad1 and UNC84 domain containing 2	-3.64501	1.75766	-5.4471	0.00383836	0.0338693	0.756077	2.92288	1.05696	0.740986	0.150308	2.48175	1.84238	3.37399	3.62789	3.28842	1.16517	1.12038	0.885338	4.11789	1.62547	6.85281	12.9078	12.8078	0.907278	1.38118	0.977953
66656	NM_001285429,NM_023240,NM_029663,NM_001285433,NM_001285432,NM_001285431,NM_001285430,NM_001285434	Eef1d	eukaryotic translation elongation factor 1 delta (guanine nucleotide exchange protein)	-3.34216	1.75664	-5.6086	0.00790263	0.0509839	0.581554	2.83084	1.09006	0.350726	0.463892	2.78662	2.62508	3.33197	2.99255	2.41797	0.627879	1.55564	1.08665	5.34106	3.38126	6.64692	8.09828	6.46714	0.351874	2.33856	1.30631
100088	NM_133878,NM_001197082	Rcc1	regulator of chromosome condensation 1	-2.67472	1.75608	-6.09852	0.0170754	0.0806782	0.413939	2.60376	1.18438	0.148642	0.38633	2.60398	2.81525	2.5422	2.64825	2.40913	0.738472	1.41867	1.39598	4.55661	3.93985	3.69552	6.20369	6.41056	0.445254	2.01086	1.90719
26934	NM_001253809,NM_001253808,NM_012025	Racgap1	Rac GTPase-activating protein 1	-2.67236	1.75453	-6.90674	0.00152093	0.0201471	0.399247	2.60145	1.18333	0.286902	0.277643	2.22873	2.81288	2.36242	2.73694	2.86629	1.4838	0.936271	1.12993	3.24562	3.93455	3.23632	6.60437	9.26524	1.36186	1.07518	1.37534
244871	NM_001162921	Zc3h12c	zinc finger CCCH type containing 12C	2.08561	1.75336	2.88698	0.0313881	0.119465	0.736328	1.30154	2.36201	0.586064	0.445767	1.77799	2.08338	0.846844	0.845084	0.95441	2.78046	1.8932	2.41238	2.09528	2.07561	0.783373	0.994168	1.454	4.65556	3.3544	5.15213
103266	NM_001013028	AI597468	expressed sequence AI597468	-2.21618	1.75154	-4.08048	0.0066905	0.0458394	0.578144	2.41724	1.26917	0.491843	0.303877	2.21605	3.16703	1.82021	2.38079	2.50212	1.20581	1.59973	1.00197	3.2032	5.25011	2.11344	5.00663	6.88295	0.959879	2.45139	1.16008
18432	NM_016776	Mybbp1a	MYB binding protein (P160) 1a	-2.69604	1.75122	-5.48562	0.0016911	0.0211054	0.553135	2.60714	1.1763	0.504614	0.226547	2.27327	1.88445	2.96924	3.03355	2.87519	0.920794	1.25546	1.35264	3.38309	1.70061	5.07717	8.33084	9.3149	0.627223	1.6251	1.81286
270084	NM_173014	Lpcat2	lysophosphatidylcholine acyltransferase 2	5.38083	1.75042	7.09569	0.0102313	0.058874	0.613768	0.916243	3.34407	0.25249	0.559428	0.724849	1.18221	1.02492	0.580659	1.06857	2.86128	3.95714	3.21379	0.51111	0.76486	0.974206	0.632108	1.68952	4.98042	20.479	9.91522
74145	NM_028784,NM_001166391	F13a1	coagulation factor XIII, A1 subunit	-3.54281	1.75014	-3.47832	0.0135562	0.069813	1.07603	2.88616	1.06127	0.911153	0.572403	2.50788	2.39707	1.83706	3.81754	3.87126	1.60626	1.11264	0.464914	4.21754	2.75849	2.15153	15.0529	19.9214	1.55308	1.36965	0.413695
18003	NM_017464,NM_001111324	Nedd9	neural precursor cell expressed, developmentally down-regulated gene 9	2.50004	1.74976	5.69844	0.00720468	0.048159	0.435546	1.20947	2.53142	0.265753	0.345073	0.892141	1.02597	1.57333	1.33432	1.22159	2.52025	2.19206	2.88194	0.67596	0.613153	1.70768	1.87239	2.0262	3.7378	4.51032	7.64152
15288	NM_013551,NM_001110251	Hmbs	hydroxymethylbilane synthase	-2.51128	1.74327	-5.90424	0.00678872	0.046269	0.421386	2.52973	1.20131	0.253467	0.336631	2.86718	2.46039	2.64531	2.17768	2.49808	1.30047	1.47722	0.826231	5.73028	2.91345	3.97781	4.22538	6.85336	1.09207	2.14005	0.889704
215512	NM_172543	Fam117a	family with sequence similarity 117, member A	-3.90824	1.74324	-8.32864	0.000174184	0.00603254	0.497618	2.98468	1.01816	0.448253	0.216084	2.78865	2.29078	3.38565	3.27088	3.18744	0.862356	0.927291	1.26484	5.35683	2.49259	6.90395	10.0229	11.9533	0.564647	1.05644	1.64328
246707	NM_145158	Emilin2	elastin microfibril interfacer 2	2.46397	1.74323	4.90491	0.0155581	0.0757266	0.489607	1.21015	2.51113	0.267662	0.409966	0.889322	1.52604	0.986282	1.38604	1.26307	2.14736	2.43068	2.95536	0.672423	1.16604	0.925458	1.98063	2.12212	2.66679	5.62749	8.1125
245902	NM_001081429	Ccdc15	coiled-coil domain containing 15	-3.05761	1.73869	-4.23965	0.0142638	0.071635	0.72488	2.72271	1.11031	0.47836	0.544631	3.53772	2.73284	2.4147	2.56997	2.35834	0.537669	1.62176	1.1715	9.66713	3.69593	3.37383	5.81552	6.17839	0.27959	2.51869	1.46024
53620	NM_001080742,NM_016872	Vamp5	vesicle-associated membrane protein 5	-3.7765	1.73815	-4.40603	0.0150496	0.0741146	0.820125	2.94345	1.0264	0.511562	0.641022	3.4706	2.46719	3.49786	2.80128	2.48032	1.18791	1.57122	0.320071	9.20234	2.92882	7.43363	6.95909	6.77912	0.934888	2.37827	0.255837
225995	NM_177640	D030056L22Rik	RIKEN cDNA D030056L22 gene	-2.54471	1.73715	-4.22615	0.0105007	0.0597969	0.704475	2.53698	1.18948	0.691542	0.134369	3.11768	3.30962	1.62148	2.16846	2.46766	1.25151	1.28163	1.0353	7.01894	5.88696	1.77902	4.18734	6.71238	1.02109	1.68462	1.21444
20873	NM_011495,NM_173169,NR_045576	Plk4	polo-like kinase 4	-3.15002	1.73671	-7.07841	0.003486	0.0323775	0.439489	2.75153	1.09617	0.269621	0.347066	2.7652	3.02744	2.31478	2.74484	2.90539	1.05503	1.46197	0.771507	5.22889	4.69168	3.11095	6.6439	9.53195	0.772589	2.10605	0.807472
76089	NM_001099624	Rapgef2	Rap guanine nucleotide exchange factor (GEF) 2	2.19496	1.73541	12.4535	6.82464e-05	0.00352077	0.19915	1.25862	2.39282	0.192204	0.0521358	1.39833	1.01329	1.09355	1.43969	1.34824	2.40962	2.33435	2.43448	1.36505	0.602313	1.05871	2.11137	2.33817	3.37063	5.14822	5.25283
235542	NM_001161362,NM_172144	Ppp2r3a	protein phosphatase 2, regulatory subunit B'', alpha	2.19596	1.73474	3.78115	0.0109865	0.0612576	0.602689	1.25775	2.39261	0.482161	0.361599	2.10123	1.10198	1.00978	1.17213	0.903661	2.60111	2.60164	1.97507	2.86619	0.688115	0.955833	1.55997	1.35133	4.02522	6.57008	3.42369
68743	NM_028390	Anln	anillin, actin binding protein	-3.78022	1.72971	-5.86631	0.0129097	0.0680313	0.593916	2.93712	1.01865	0.282345	0.522511	2.91752	2.50301	2.92601	3.27415	3.06491	1.56447	0.968416	0.523073	5.95109	3.02914	4.91945	10.0656	10.881	1.47524	1.13261	0.482731
19348	NM_009004,NM_001166406,NM_001166407	Kif20a	kinesin family member 20A	-2.47181	1.72795	-5.79784	0.00472654	0.0375707	0.429829	2.49993	1.19436	0.285625	0.321203	2.55603	2.25496	2.18662	2.89052	2.61151	0.923982	1.54942	1.10967	4.38524	2.416	2.85896	7.47347	7.50294	0.630338	2.32084	1.34347
72151	NM_028128	Rfc5	replication factor C (activator 1) 5	-2.8819	1.72362	-4.88335	0.00445373	0.0366396	0.681218	2.64866	1.12164	0.653292	0.19305	1.97507	2.0089	3.40433	2.68503	3.16999	0.902287	1.19697	1.26567	2.5622	1.92293	6.97458	6.38021	11.827	0.607723	1.5172	1.6443
18669	NM_011075	Abcb1b	ATP-binding cassette, sub-family B (MDR/TAP), member 1B	3.01173	1.71895	9.68682	0.000115626	0.00474386	0.352793	1.09872	2.68931	0.330062	0.124588	1.03423	1.6451	0.862988	0.822011	1.12927	2.59624	2.83085	2.64084	0.843052	1.32839	0.800143	0.962451	1.82659	4.00581	8.05234	6.29077
76044	NM_133762	Ncapg2	non-SMC condensin II complex, subunit G2	-2.58695	1.71761	-8.25212	0.00212685	0.0239351	0.312117	2.53502	1.16377	0.190917	0.246916	2.55645	2.77031	2.23828	2.53138	2.57869	1.20178	1.38948	0.900051	4.38555	3.81995	2.94702	5.6698	7.33365	0.953864	1.94805	1.00192
223753	NM_145475	Cerk	ceramide kinase	2.38557	1.71606	9.44898	0.00242487	0.0257853	0.244727	1.19991	2.45424	0.132526	0.205738	1.11117	1.26414	1.01137	1.30811	1.30477	2.54728	2.21842	2.59703	0.931576	0.851861	0.956943	1.8132	2.22926	3.83488	4.62767	6.04081
66977	NM_023284	Nuf2	NUF2, NDC80 kinetochore complex component, homolog (S. cerevisiae)	-5.39589	1.70734	-4.82936	0.0154703	0.0754755	0.932208	3.312	0.880137	0.520339	0.773472	3.55744	4.04191	2.67341	3.2565	3.03073	0.49941	1.77017	0.370827	9.78627	10.2188	4.07512	9.9135	10.5706	0.250975	2.9609	0.31141
60525	NM_019811	Acss2	acyl-CoA synthetase short-chain family member 2	3.51881	1.70612	10.8122	0.000639467	0.0123634	0.317844	1.02494	2.84003	0.202971	0.244597	1.10672	0.797175	1.31663	1.02463	0.879534	2.66126	2.74005	3.11878	0.925338	0.431618	1.33917	1.28509	1.30397	4.21181	7.39514	9.19984
67894	NM_001167829,NM_026437	Fam45a	family with sequence similarity 45, member A	2.07827	1.70526	6.84092	0.00185369	0.0223104	0.342548	1.25735	2.31273	0.338882	0.0499806	0.835455	1.41601	1.17588	1.12136	1.73804	2.34589	2.33707	2.25525	0.617565	1.02935	1.15969	1.46126	3.52379	3.18143	5.16084	4.47107
665113	NM_026910,NM_001163009,NM_001163008,NM_001163007	Tnik	TRAF2 and NCK interacting kinase	2.19531	1.69819	7.42248	0.000457106	0.0104006	0.328379	1.2232	2.35763	0.307229	0.115945	1.21021	1.52463	1.5414	0.89457	0.945202	2.48849	2.26772	2.31668	1.0769	1.1646	1.65819	1.06588	1.43246	3.62475	4.85912	4.73715
21872	NM_009386,NM_001163574	Tjp1	tight junction protein 1	8.3661	1.696	14.1898	5.67875e-05	0.00339108	0.42171	0.753395	3.81795	0.307865	0.288199	0.818972	0.564867	0.36309	1.1762	0.843849	3.50511	4.07264	3.8761	0.598825	0.281983	0.319986	1.56725	1.23956	8.16781	22.5927	17.0165
380912	NM_199029	Zfp395	zinc finger protein 395	-2.12557	1.69305	-2.92361	0.0273864	0.108721	0.760232	2.3222	1.23435	0.637568	0.414076	2.8743	3.13107	2.02977	1.86024	1.7156	1.53017	1.41175	0.76113	5.75931	5.09781	2.51045	3.1869	3.44771	1.42357	1.99459	0.795431
407786	NM_001001176,NM_001167988	Taf9b	TAF9B RNA polymerase II, TATA box binding protein (TBP)-associated factor	3.17117	1.69178	6.38348	0.0205083	0.0906198	0.456022	1.05301	2.71803	0.0981829	0.445327	0.989071	1.15526	1.11778	1.08665	0.916301	2.73646	3.15385	2.26377	0.790085	0.733858	1.08996	1.39529	1.37076	4.49199	10.5669	4.49726
53902	NM_022980	Rcan3	regulator of calcineurin 3	3.04497	1.68889	8.52731	0.00653561	0.0452242	0.337976	1.06695	2.67337	0.139283	0.307942	1.06571	1.09414	1.21196	0.83791	1.12501	3.00755	2.61151	2.40106	0.878563	0.679713	1.20257	0.984417	1.81606	5.61292	6.6266	5.09864
14055	NM_007970	Ezh1	enhancer of zeste homolog 1 (Drosophila)	2.08656	1.68727	4.98949	0.00595073	0.0428559	0.412334	1.23816	2.29928	0.292964	0.290158	0.943057	1.36486	1.67856	1.03423	1.17007	2.58608	2.30588	2.00588	0.733419	0.966276	1.87754	1.303	1.91429	3.97708	5.0291	3.53294
18439	NM_011027,NM_001038839,NM_001284402,NM_001038845,NM_001038887	P2rx7	purinergic receptor P2X, ligand-gated ion channel, 7	19.3617	1.6869	24.4592	3.21826e-07	0.000181641	0.366389	0.585449	4.86058	0.326305	0.166632	0.679294	0.0424479	0.83905	0.54393	0.822526	5.04473	4.7202	4.81682	0.470671	0.0249629	0.773681	0.582597	1.19621	24.7262	37.1251	36.3981
74734	NM_001081105	Rhoh	ras homolog gene family, member H	2.65785	1.68654	7.63971	0.00961647	0.0563979	0.329306	1.12288	2.53314	0.124657	0.3048	1.24862	1.18579	0.918656	1.1474	1.11394	2.60861	2.19769	2.79311	1.14208	0.768042	0.852509	1.51334	1.79353	4.04533	4.53456	7.12343
101488143	NM_008220	Hbb-bt	hemoglobin, beta adult t chain	-3.1661	1.68521	-2.88752	0.0348971	0.12796	1.13613	2.71047	1.04777	0.860325	0.742045	1.71306	2.10711	3.94936	2.86455	2.91829	0.34775	0.969855	1.82569	1.95586	2.11559	10.1025	7.29344	9.64462	0.154597	1.13533	2.95916
66897	NM_025832	Naa16	N(alpha)-acetyltransferase 16, NatA auxiliary subunit	-3.02094	1.68439	-5.81182	0.00135978	0.0187935	0.58529	2.66114	1.06614	0.539934	0.22591	3.49232	2.70733	2.02017	2.67397	2.41191	0.807032	1.16959	1.2218	9.35514	3.6252	2.49046	6.32809	6.42781	0.512943	1.47254	1.55905
12316	NM_009791	Aspm	asp (abnormal spindle)-like, microcephaly associated (Drosophila)	-3.55688	1.67993	-7.465	0.0135601	0.069813	0.430955	2.8284	0.997793	0.115266	0.415254	3.01006	2.76302	2.81239	2.85104	2.70551	0.796277	1.47535	0.721751	6.44633	3.80236	4.54918	7.22306	8.17622	0.501434	2.13698	0.739816
20866	NM_009287	Stim1	stromal interaction molecule 1	2.36571	1.67776	3.8192	0.0101722	0.0586949	0.655745	1.16791	2.41018	0.530564	0.385362	1.10902	0.3809	1.85404	1.3468	1.14877	2.8039	2.03376	2.39288	0.928065	0.183871	2.17727	1.903	1.86828	4.74023	3.89243	5.04619
15574	NM_008316	Hus1	Hus1 homolog (S. pombe)	-2.1304	1.67721	-5.87122	0.00140923	0.0192272	0.374903	2.30927	1.21815	0.303887	0.219555	2.38234	2.45982	1.80018	2.30803	2.59599	0.987073	1.24336	1.42401	3.7599	2.91228	2.07914	4.73406	7.42905	0.697191	1.59999	1.96616
100039968	NM_001099319	Gm12942	predicted gene 12942	3.40253	1.67409	4.69074	0.0128014	0.0677177	0.7085	1.00952	2.77613	0.437192	0.557526	0.527784	1.49975	0.566032	1.24775	1.2063	3.3652	2.7065	2.25669	0.351283	1.13749	0.501216	1.69767	1.99496	7.28683	7.17731	4.4744
15201	NM_008234	Hells	helicase, lymphoid specific	-5.25725	1.67392	-13.9148	1.07465e-05	0.00138258	0.351544	3.25511	0.860801	0.294786	0.191532	2.94924	3.71599	3.32591	3.06762	3.21679	0.788846	1.07789	0.715666	6.10071	8.06597	6.61064	8.55664	12.1781	0.494677	1.31385	0.731031
20296	NM_011333	Ccl2	chemokine (C-C motif) ligand 2	47.0603	1.67284	8.07547	0.00995231	0.0578192	1.21786	0.464758	6.0212	0.396545	1.1515	0.144794	1.15681	0.37273	0.325337	0.324124	6.48972	4.70929	6.86458	0.0901664	0.735424	0.327806	0.318678	0.418712	68.974	36.6208	161.654
225028	NM_001290345	Map4k3	mitogen-activated protein kinase kinase kinase kinase 3	4.31191	1.6725	9.90055	0.000467401	0.0105341	0.410252	0.92283	3.03116	0.284004	0.296055	1.16365	1.2771	0.658536	0.842749	0.672107	2.76203	3.34827	2.98317	1.00915	0.863544	0.590444	0.989848	0.943984	4.59904	12.5143	8.32653
83965	NM_032003,NM_001168620	Enpp5	ectonucleotide pyrophosphatase/phosphodiesterase 5	3.60304	1.66794	7.55458	0.00301968	0.029382	0.458812	0.982467	2.83168	0.277288	0.365541	1.32905	1.06893	0.898475	0.571313	1.04456	2.953	2.42091	3.12114	1.25799	0.656549	0.834593	0.623254	1.63928	5.37447	5.57341	9.21328
70354	NM_177608	Secisbp2l	SECIS binding protein 2-like	2.7911	1.66479	10.101	0.00209034	0.023747	0.269846	1.0816	2.56244	0.14439	0.227966	1.25666	1.14027	1.09874	0.862503	1.04984	2.38981	2.82085	2.47665	1.16112	0.717489	1.0651	1.01871	1.65166	3.3113	7.98193	5.43975
75914	NM_177077	Exoc6b	exocyst complex component 6B	2.27627	1.66277	5.22805	0.00624131	0.0441253	0.43515	1.17212	2.35879	0.294933	0.319954	1.40617	1.47863	1.24747	0.820184	0.908152	2.63305	2.43603	2.00729	1.3765	1.10939	1.24759	0.959549	1.35759	4.1309	5.65133	3.54177
18715	NM_138606	Pim2	proviral integration site 2	2.3047	1.65956	3.98224	0.0116933	0.0638822	0.593322	1.16318	2.36776	0.440264	0.397742	1.63961	0.882422	1.64262	0.902287	0.748947	2.70525	2.46878	1.92925	1.80156	0.492573	1.81438	1.07634	1.0703	4.3649	5.81987	3.28109
69202	NM_026988	Ptms	parathymosin	3.65164	1.65939	5.22696	0.0132925	0.06913	0.659143	0.970045	2.83859	0.357381	0.553849	1.05263	1.29467	1.26382	0.436957	0.802139	2.78123	3.41889	2.31565	0.863655	0.883221	1.26784	0.455252	1.16624	4.66052	13.2178	4.7345
17972	NM_008677	Ncf4	neutrophil cytosolic factor 4	2.29266	1.6577	2.90413	0.0428226	0.144234	0.791561	1.16392	2.36095	0.540578	0.578225	0.528748	0.700677	1.26517	1.51514	1.80987	2.82558	1.71338	2.54388	0.351708	0.360136	1.26889	2.3119	3.79109	4.82	2.78871	5.7965
29864	NM_013876	Rnf11	ring finger protein 11	2.90797	1.65749	8.02754	0.000476185	0.0105754	0.379666	1.05761	2.59762	0.290418	0.244548	0.560459	1.2624	1.13724	1.06571	1.26221	2.7652	2.71066	2.317	0.372052	0.851079	1.1122	1.35088	2.118	4.60611	7.20049	4.73766
109054	NM_001110152,NM_001199902,NM_001013369	Pfdn4	prefoldin 4	-2.19412	1.6572	-2.91397	0.0292293	0.113656	0.785176	2.31828	1.18464	0.637279	0.458669	2.68326	3.09219	1.43263	1.99686	2.38647	0.83479	1.70392	1.01521	4.85675	4.95174	1.4997	3.58795	6.31209	0.536747	2.75368	1.1779
69993	NM_001163640,NM_023543	Chn2	chimerin 2	6.99415	1.65687	19.7707	3.37834e-06	0.000686363	0.283902	0.768062	3.57421	0.224522	0.173754	0.682617	1.03734	0.468607	0.713022	0.938728	3.76719	3.52525	3.43019	0.473757	0.624738	0.418219	0.809189	1.42051	9.8638	14.2913	11.8143
67629	NM_026282	Spc24	SPC24, NDC80 kinetochore complex component, homolog (S. cerevisiae)	-4.48274	1.65687	-9.93746	0.000206176	0.00661573	0.428852	3.06117	0.896785	0.322502	0.282677	3.18849	3.52389	2.7971	2.72092	3.07544	0.679463	1.21636	0.794531	7.40037	6.97948	4.48736	6.53732	10.9894	0.396157	1.55277	0.843046
234258	NM_146208	Neil3	nei like 3 (E. coli)	-5.15867	1.65387	-6.64532	0.00291134	0.0286678	0.679702	3.2172	0.850204	0.451053	0.508474	2.68923	2.85267	3.81435	3.39616	3.3336	0.361175	1.37611	0.813321	4.87638	4.06177	9.29452	11.0179	13.2616	0.161737	1.91153	0.869498
19218	NM_011196	Ptger3	prostaglandin E receptor 3 (subtype EP3)	3.74442	1.65197	6.49011	0.00218956	0.0243776	0.650822	0.954466	2.85921	0.642594	0.103164	1.60581	1.13878	1.46651	0.173053	0.388175	2.95192	2.87763	2.74808	1.73301	0.716955	1.55582	0.159505	0.500246	5.36992	8.38794	6.87155
51944	NM_026412	Knstrn	kinetochore-localized astrin/SPAG5 binding	-2.97099	1.64438	-6.19373	0.00165066	0.020901	0.500947	2.60782	1.03687	0.380647	0.325662	2.09488	2.3216	2.80194	2.9935	2.82716	1.26693	1.17945	0.664238	2.84757	2.57195	4.50947	8.10077	8.96168	1.04681	1.48893	0.659178
67141	NM_025995	Fbxo5	F-box protein 5	-3.82371	1.64412	-8.22134	0.000174823	0.00603254	0.490059	2.87515	0.940176	0.430044	0.234989	3.29471	3.3038	2.47944	2.89486	2.40292	1.16797	0.953966	0.698596	8.05965	5.84733	3.53461	7.48809	6.38425	0.909218	1.10515	0.711685
67946	NM_026470	Spata6	spermatogenesis associated 6	2.06214	1.64409	3.83842	0.00899412	0.0543349	0.575975	1.20292	2.24706	0.523823	0.239491	1.45767	1.94348	1.18837	0.751946	0.673155	2.3055	2.45193	1.98376	1.45876	1.80078	1.17571	0.863893	0.947796	3.0563	5.73306	3.45691
72145	NM_172882	Wdfy3	WD repeat and FYVE domain containing 3	2.23518	1.64321	9.56375	0.00528652	0.0404213	0.217079	1.16243	2.32282	0.0860024	0.199316	1.17375	1.0195	1.25151	1.19344	1.17395	2.28867	2.14279	2.53701	1.02213	0.60844	1.25303	1.60406	1.92371	3.00912	4.30641	5.74825
74244	NM_001253717,NM_028835,NM_001253718	Atg7	autophagy related 7	2.32769	1.64066	14.3258	8.95741e-06	0.00122081	0.173954	1.14075	2.35965	0.146134	0.0943653	0.933239	1.34268	1.14942	1.16665	1.11176	2.2689	2.35279	2.45725	0.724637	0.942922	1.12769	1.5476	1.78782	2.96952	5.22529	5.36392
14156	NM_001271614,NM_001271615,NM_007999	Fen1	flap structure specific endonuclease 1	-2.82959	1.63975	-6.31542	0.0191338	0.0865426	0.417797	2.55355	1.05296	0.113818	0.401995	2.39479	2.5154	2.57195	2.70946	2.57615	1.51098	0.758682	0.889202	3.8	3.06369	3.77509	6.4915	7.31554	1.39372	0.789607	0.984438
67623	NM_026281	Tm7sf3	transmembrane 7 superfamily member 3	-3.06486	1.63813	-7.50816	0.000458719	0.0104146	0.431913	2.63444	1.01862	0.34498	0.259879	2.30512	2.40962	2.44259	3.03903	2.97583	1.29667	0.781857	0.977325	3.48966	2.77795	3.4375	8.3726	10.1379	1.08823	0.823239	1.11853
76491	NM_029631	Abhd14b	abhydrolase domain containing 14b	3.03403	1.63685	12.6084	1.54796e-05	0.0015815	0.265666	1.02154	2.62278	0.23555	0.122861	1.05352	0.690842	0.963396	1.05084	1.34913	2.66333	2.72024	2.48477	0.864907	0.354277	0.903117	1.32641	2.3402	4.21964	7.26804	5.48617
233876	NM_172746	Hirip3	HIRA interacting protein 3	-2.50591	1.63629	-4.75301	0.00925732	0.0551529	0.532945	2.42804	1.10271	0.356279	0.396353	1.89702	2.43251	2.30588	2.73834	2.76646	1.55785	0.833494	0.916792	2.37078	2.82525	3.09158	6.60926	8.56618	1.4655	0.90906	1.03012
242248	NM_001033350	Bank1	B cell scaffold protein with ankyrin repeats 1	3.32361	1.63533	10.272	6.09395e-05	0.00345136	0.358008	0.984273	2.71702	0.327124	0.145462	1.04526	1.41263	0.82161	0.537196	1.10467	2.64384	2.62269	2.88454	0.854596	1.02651	0.75379	0.571135	1.77268	4.16248	6.68066	7.65083
326618	NM_001001491	Tpm4	tropomyosin 4	-5.02445	1.63274	-10.654	0.000111578	0.00461412	0.433803	3.16994	0.840971	0.334763	0.275896	2.64017	3.06059	3.33885	3.31399	3.49608	0.670661	1.15929	0.692963	4.70008	4.81932	6.68495	10.375	15.2476	0.388162	1.45382	0.705174
212377	NM_199467	Mms22l	MMS22-like, DNA repair protein	-2.44661	1.63071	-5.70685	0.00260124	0.0267423	0.444751	2.39917	1.10839	0.332902	0.294924	2.65551	2.81654	2.34238	2.16101	2.02043	1.44892	0.935343	0.940899	4.75913	3.94597	3.18286	4.16001	4.58469	1.30776	1.07409	1.0635
219094	NM_027143	Khnyn	KH and NYN domain containing	2.16573	1.62926	4.4606	0.00856399	0.0531222	0.486294	1.16455	2.2794	0.350294	0.337307	1.67368	1.38431	0.958374	0.857368	0.949021	2.00855	2.17244	2.65722	1.86999	0.990974	0.896598	1.01262	1.44157	2.33019	4.40895	6.36802
18759	NM_008857	Prkci	protein kinase C, iota	-2.04627	1.62511	-3.4856	0.0289724	0.11298	0.560915	2.22171	1.18871	0.357543	0.432191	2.33573	2.00855	1.70748	2.54174	2.51506	1.03068	1.67768	0.85778	3.58885	1.92291	1.92583	5.71293	6.94507	0.747293	2.67447	0.934594
72133	NM_028115,NM_029839	Trub1	TruB pseudouridine (psi) synthase homolog 1 (E. coli)	-2.02264	1.62493	-5.51461	0.00828183	0.0521096	0.345391	2.21064	1.1944	0.208661	0.275237	2.30768	2.49021	2.00024	2.00816	2.24691	0.968953	1.50112	1.11312	3.49762	2.99199	2.45993	3.62483	5.59474	0.677465	2.2041	1.35158
76867	NM_001122685,NM_029777	Rhbdd1	rhomboid domain containing 1	2.8597	1.62437	3.77843	0.0109072	0.0611163	0.806515	1.03456	2.55042	0.647321	0.481084	0.24264	1.83508	0.515134	1.35264	1.2273	2.07092	3.03307	2.54728	0.150681	1.61566	0.45601	1.91321	2.04339	2.46752	9.53953	5.81204
12495	NM_009848	Entpd1	ectonucleoside triphosphate diphosphohydrolase 1	3.46961	1.62028	9.784	7.47719e-05	0.00374302	0.375672	0.954807	2.74958	0.316937	0.201694	0.915994	1.13159	0.514424	1.36035	0.851675	2.82158	2.52177	2.90539	0.707504	0.712268	0.45551	1.9352	1.24993	4.80105	6.0958	7.78272
99011	NM_145145	Pomt1	protein-O-mannosyltransferase 1	2.13558	1.6138	3.19785	0.0197395	0.0881343	0.696523	1.15677	2.2514	0.578001	0.388663	0.697295	0.441221	1.63125	1.77416	1.23995	1.93648	2.68577	2.13195	0.485168	0.216463	1.79964	2.92789	2.07733	2.17557	7.0693	4.0121
17874	NM_010851	Myd88	myeloid differentiation primary response gene 88	2.28827	1.61184	5.43703	0.00583816	0.0425748	0.419609	1.12177	2.31603	0.279864	0.312646	0.800086	1.15153	1.09218	1.0029	1.56214	2.53263	1.9576	2.45785	0.583312	0.730815	1.05829	1.24718	2.96376	3.77833	3.60761	5.36698
18636	NM_008823	Cfp	complement factor properdin	2.65038	1.60355	4.38869	0.0334181	0.124597	0.572374	1.04782	2.45402	0.221458	0.527796	1.37583	0.905333	1.14851	0.997423	0.812019	3.05092	2.04903	2.26212	1.33304	0.511981	1.12635	1.24086	1.18395	5.76903	3.9473	4.48945
68549	NM_199007,NM_001177867	Sgol2	shugoshin-like 2 (S. pombe)	-2.58358	1.60351	-4.78231	0.0260322	0.10512	0.513595	2.42825	1.05888	0.210987	0.468257	2.31025	2.38234	2.25248	2.40648	2.78972	1.22597	1.42067	0.53	3.50322	2.72465	2.97094	5.12785	8.71501	0.983759	2.0136	0.492824
22183	NM_011663	Zrsr1	zinc finger (CCCH type), RNA binding motif and serine/arginine rich 1	2.23017	1.60152	5.78859	0.0211085	0.0925029	0.35343	1.12425	2.2814	0.112136	0.335169	1.12631	1.04856	1.28679	0.995557	1.16404	2.63857	1.97374	2.2319	0.956189	0.636952	1.29722	1.23903	1.90463	4.14613	3.6717	4.3874
269198	NM_173444	Nbeal1	neurobeachin like 1	2.071	1.59953	4.23355	0.00909012	0.0546052	0.487185	1.15837	2.2087	0.362954	0.324983	1.27673	1.7434	0.862503	0.94749	0.961728	2.58335	2.03985	2.00289	1.18015	1.467	0.799776	1.15722	1.46533	3.96985	3.9176	3.52258
73998	NM_028705	Herc3	hect domain and RLD 3	3.00518	1.59951	5.93843	0.00905284	0.0545316	0.493501	0.991896	2.57935	0.270029	0.413072	1.32213	0.878373	1.23362	0.706988	0.818362	2.94735	2.13255	2.65814	1.24918	0.490536	1.22974	0.800593	1.19211	5.35126	4.26933	6.37359
171170	NM_134163	Mbnl3	muscleblind-like 3 (Drosophila)	-4.92099	1.59839	-11.7983	5.46378e-05	0.00335545	0.388847	3.11827	0.819319	0.305361	0.240742	3.2853	3.36668	2.59187	3.18175	3.16573	0.83605	1.05126	0.570648	8.00548	6.17796	3.83678	9.33479	11.7814	0.53808	1.27403	0.539625
235493	NM_001113283,NM_153584	Fam214a	family with sequence similarity 214, member A	2.68406	1.59265	6.34854	0.00101791	0.0162051	0.482509	1.03243	2.45685	0.452188	0.168346	1.14999	0.670386	1.76261	0.684973	0.894191	2.55763	2.2625	2.55041	0.989646	0.343512	2.01313	0.765416	1.33184	3.86736	4.8347	5.8214
212980	NM_145977,NM_001177628	Slc45a3	solute carrier family 45, member 3	4.15516	1.59041	10.7003	4.48628e-05	0.00290382	0.405919	0.865973	2.92088	0.367865	0.171596	0.701635	1.51054	0.777018	0.755057	0.585609	2.972	2.72953	3.0611	0.48774	1.14965	0.704202	0.866873	0.806483	5.43438	7.35324	8.84322
54486	NM_019455	Hpgds	hematopoietic prostaglandin D synthase	7.97706	1.59017	15.7637	5.08577e-06	0.000883313	0.388867	0.686659	3.68252	0.32735	0.209904	1.04933	1.0241	0.49024	0.529175	0.340454	3.91869	3.6116	3.51725	0.85846	0.611938	0.437146	0.558008	0.440754	10.9636	15.5839	12.8066
232449	NM_172733	Dera	2-deoxyribose-5-phosphate aldolase homolog (C. elegans)	-3.18078	1.58936	-9.98254	0.000296732	0.00822407	0.325835	2.6299	0.960521	0.235958	0.224704	2.66433	2.7626	2.47059	2.92475	2.32725	0.833344	1.21997	0.828249	4.78574	3.80123	3.51548	7.66437	6.01294	0.535614	1.55959	0.891403
216821	NM_001168507,NM_173453	Tmem11	transmembrane protein 11	-2.05706	1.58844	-5.0563	0.00234461	0.025335	0.431249	2.19177	1.15119	0.383782	0.196689	2.5366	2.28415	1.53528	2.24356	2.35926	1.16751	1.33921	0.946847	4.30312	2.47622	1.64685	4.48525	6.18412	0.909071	1.8152	1.07175
72320	NM_028197	2510003E04Rik	RIKEN cDNA 2510003E04 gene	2.58385	1.58578	8.17352	0.00707979	0.0476298	0.300914	1.04255	2.41207	0.125743	0.273383	1.06393	0.917722	0.906596	1.16797	1.15654	2.46519	2.65499	2.11603	0.876832	0.52471	0.842418	1.55302	1.8894	3.53667	6.89399	3.94931
14025	NM_001159289,NM_001159290,NM_016707,NM_001242934	Bcl11a	B cell CLL/lymphoma 11A (zinc finger protein)	-7.34492	1.58551	-5.90921	0.0267335	0.107049	0.844817	3.57911	0.702361	0.0824978	0.84078	3.49174	3.56628	3.51921	3.69803	3.62028	1.64127	0.0190126	0.446804	9.35296	7.25533	7.58626	13.6301	16.5636	1.6095	0.00775641	0.392467
329002	NM_177832	Zfp236	zinc finger protein 236	2.4453	1.58314	4.08621	0.0484004	0.15512	0.553511	1.06449	2.3545	0.135815	0.53659	1.10329	1.14209	0.830146	1.07665	1.17027	2.88267	2.37096	1.80987	0.922246	0.720028	0.766065	1.37652	1.91452	5.09798	5.31111	2.91655
215387	NM_144818	Ncaph	non-SMC condensin I complex, subunit H	-3.36094	1.57836	-8.19098	0.000790837	0.0140877	0.414377	2.67883	0.929961	0.295581	0.290414	2.56516	2.30278	2.59284	3.07162	2.86174	0.681722	1.24933	0.858829	4.41732	2.52815	3.84118	8.56652	9.2324	0.399396	1.61225	0.936296
16571	NM_008446	Kif4	kinesin family member 4	-3.99007	1.57694	-6.05849	0.0232618	0.0982219	0.575367	2.86453	0.868116	0.115	0.563757	3.04134	2.91034	2.79342	2.82753	2.75001	1.1933	1.1939	0.217146	6.62588	4.26728	4.4802	7.1039	8.4545	0.941839	1.51308	0.152323
12371	NM_001277932,NM_015733	Casp9	caspase 9	2.43504	1.57425	5.84967	0.00371788	0.0333296	0.422797	1.05814	2.34208	0.292533	0.305257	1.46325	0.936602	0.680093	1.19493	1.01582	1.99251	2.47771	2.55603	1.46727	0.539156	0.61211	1.60754	1.5761	2.29843	5.86212	5.84515
216848	NM_146019	Chd3	chromodomain helicase DNA binding protein 3	2.80185	1.57037	6.74784	0.00435173	0.0360935	0.412887	0.99416	2.48054	0.249561	0.32893	0.62759	1.00854	1.3323	0.993838	1.00854	2.85796	2.25496	2.32869	0.431183	0.596062	1.35749	1.23586	1.56007	4.96029	4.80071	4.78981
73668	NM_001047604,NM_001290669	Ttc21b	tetratricopeptide repeat protein 21B isoform b	3.36342	1.56445	8.26044	0.00604499	0.0430881	0.382619	0.917538	2.66747	0.17149	0.342036	0.923319	0.687524	0.968416	0.850785	1.15764	2.99417	2.6963	2.31193	0.714611	0.352369	0.907743	1.00359	1.89082	5.53309	7.12362	4.70982
21898	NM_021297	Tlr4	toll-like receptor 4	3.13149	1.56263	9.09135	0.0041574	0.0352099	0.328826	0.942879	2.58973	0.155618	0.289672	0.858455	0.965829	0.729669	1.02532	1.13513	2.92285	2.44926	2.39707	0.63858	0.56199	0.659109	1.28613	1.84103	5.26331	5.7133	5.06341
14256	NM_013520,NR_102725	Flt3l	FMS-like tyrosine kinase 3 ligand	4.53901	1.56249	9.86141	6.42512e-05	0.00350788	0.45752	0.814606	2.99698	0.39496	0.230935	0.430599	1.1284	1.30218	0.769068	0.442789	3.10895	2.73141	3.15059	0.277767	0.709371	1.31932	0.883311	0.578801	6.061	7.36363	9.40678
69976	NM_001291002,NM_175154	Galk2	N-acetylgalactosamine kinase isoform a	2.7241	1.56208	7.27786	0.00254836	0.0264155	0.376382	0.998352	2.44413	0.241206	0.288934	0.624832	0.905928	1.22769	1.16179	1.07153	2.65865	2.11558	2.55816	0.428835	0.513268	1.22149	1.53974	1.69567	4.20226	4.20363	5.85324
57377	NM_020619	Mogs	mannosyl-oligosaccharide glucosidase	-2.05818	1.56074	-6.69194	0.00777095	0.0505884	0.284838	2.16599	1.12462	0.145639	0.24479	2.20188	2.04165	2.23511	1.99798	2.35331	1.20386	0.850028	1.31998	3.16694	1.9896	2.94306	3.59239	6.14946	0.956036	0.942471	1.74603
328232	NM_001033399	Gfod1	glucose-fructose oxidoreductase domain containing 1	4.26054	1.55859	13.9053	1.20848e-05	0.00144753	0.305851	0.831267	2.9223	0.2535	0.171121	0.846844	0.759423	0.506187	0.830561	1.21332	2.74183	2.94286	3.08222	0.627804	0.406433	0.448248	0.973855	2.00874	4.52661	8.8477	8.96876
21379	NM_134011,NM_001130457	Tbrg4	transforming growth factor beta regulated gene 4	-2.13529	1.55679	-2.89757	0.0367075	0.131555	0.739283	2.19737	1.10294	0.544411	0.500156	1.26517	2.17468	2.60012	2.49972	2.44718	0.719693	0.920409	1.66873	1.16862	2.24414	3.86135	5.52201	6.61692	0.429287	1.04562	2.52736
107895	NM_145128	Mgat5	mannoside acetylglucosaminyltransferase 5	-2.71591	1.55399	-6.39819	0.00282487	0.0283508	0.432794	2.4337	0.992265	0.296	0.315744	2.10597	2.12342	2.62386	2.72953	2.58573	0.798573	1.35661	0.82161	2.88033	2.15357	3.91743	6.5751	7.37084	0.503061	1.85827	0.883135
77022	NR_024720	2700099C18Rik	RIKEN cDNA 2700099C18 gene	-3.64883	1.55351	-7.72017	0.000953116	0.0158412	0.470392	2.74623	0.8788	0.338142	0.327	2.86932	3.14023	2.86304	2.6196	2.23899	1.12993	0.997423	0.509045	5.7358	5.13559	4.70744	6.05219	5.55441	0.865077	1.18054	0.467547
26886	NM_021886	Cenph	centromere protein H	-4.9373	1.55131	-6.00881	0.0192936	0.0869633	0.678217	3.08404	0.780324	0.218026	0.642217	3.19244	3.2073	3.22879	3.08481	2.70689	1.34068	0.920794	0.0794982	7.41566	5.41925	6.16412	8.64859	8.18304	1.1508	1.04644	0.0439714
76273	NM_001190989,NM_029561	Ndfip2	Nedd4 family interacting protein 2	2.60433	1.5507	8.73076	0.000127672	0.0050588	0.326972	1.00701	2.38793	0.282226	0.165103	0.928053	1.09992	1.28631	0.558119	1.16267	2.37176	2.56052	2.23151	0.718222	0.686916	1.29708	0.60425	1.90193	3.25181	6.34691	4.38225
14904	NM_013818	Gtpbp1	GTP binding protein 1	-2.18871	1.55046	-4.35063	0.0076487	0.0501035	0.567676	2.21525	1.08517	0.54737	0.150475	1.70239	1.58447	2.38308	2.83214	2.57416	1.24835	0.95189	1.05527	1.92332	1.24509	3.29222	7.11963	7.30795	1.01743	1.10166	1.24604
60530	NM_021891,NM_001163360,NM_001163359	Fignl1	fidgetin-like 1	-3.33131	1.5488	-7.42915	0.00659947	0.0454849	0.425481	2.64351	0.90742	0.207405	0.371507	2.74926	2.5551	2.33435	2.87577	2.70306	0.769498	1.32816	0.624598	5.15204	3.15927	3.15933	7.34985	8.15424	0.477189	1.7951	0.606153
68440	NM_026725	Dusp23	dual specificity phosphatase 23	2.61042	1.54501	3.2496	0.0378898	0.134532	0.801474	1.00082	2.3851	0.4949	0.630424	0.419943	1.01385	0.597606	1.54985	1.42284	3.10823	1.95109	2.09598	0.271731	0.602785	0.528213	2.38213	2.53522	6.05817	3.58121	3.86876
67972	NM_026482	Atp2b1	ATPase, Ca++ transporting, plasma membrane 1	-2.30175	1.53786	-9.4019	0.005882	0.0427118	0.228247	2.25262	1.0499	0.0866496	0.21116	2.36767	2.20314	2.3133	2.22624	2.15278	0.946043	1.29287	0.910775	3.70073	2.31263	3.10698	4.40928	5.12437	0.651513	1.70784	1.01851
269593	NM_024452	Luzp1	leucine zipper protein 1	2.10178	1.53719	8.67879	0.000176963	0.00606624	0.250081	1.09209	2.1637	0.204957	0.143295	1.00676	1.43118	1.11147	1.01912	0.89193	2.2827	2.00464	2.20376	0.810502	1.05069	1.08135	1.27321	1.32831	2.99867	3.78725	4.28386
71819	NM_024245	Kif23	kinesin family member 23	-4.2719	1.53455	-6.61788	0.0127937	0.0677111	0.566161	2.90539	0.810512	0.223211	0.520303	2.57155	2.96076	2.8	3.0976	3.09704	0.699941	1.37721	0.354382	4.43311	4.44496	4.49852	8.75385	11.1596	0.411801	1.91539	0.298252
18514	NM_001291509,NM_183355,NM_001291508,NM_008783	Pbx1	pre-B-cell leukemia transcription factor 1 isoform b	-5.61808	1.53384	-6.83569	0.00156953	0.020387	0.708627	3.22058	0.730508	0.510055	0.491931	3.34309	3.69524	3.69524	2.66679	2.70257	1.08665	0.169201	0.935676	8.37288	7.96802	8.62159	6.29332	8.14828	0.804312	0.111023	1.0579
100702	NM_194336	Gbp6	guanylate binding protein 6	6.53834	1.53249	3.81656	0.0346166	0.127336	1.29758	0.690795	3.39972	0.656394	1.11931	0.639989	1.46555	1.24284	0.0824804	0.0231211	4.64519	3.07608	2.47789	0.440104	1.09297	1.24241	0.0704725	0.0245204	18.5037	9.91098	5.4449
433926	NM_001033550	Lrrc8b	leucine rich repeat containing 8 family, member B	2.80273	1.53058	7.65141	0.00210311	0.0238482	0.368382	0.958154	2.44499	0.236762	0.282221	0.826667	0.795144	0.746108	1.27104	1.15181	2.57553	2.63831	2.12113	0.608042	0.430318	0.674057	1.73877	1.87355	3.94761	6.78442	3.97049
237823	NM_001159519	Pfas	phosphoribosylformylglycinamidine synthase (FGAR amidotransferase)	-2.77679	1.5304	-8.92562	0.000225942	0.00688462	0.329309	2.4352	0.96178	0.258326	0.204235	2.78046	2.40842	2.54812	2.36303	2.07597	1.15484	0.747958	0.982539	5.30984	2.77645	3.70539	4.93581	4.7966	0.89544	0.775003	1.12804
218977	NM_144553	Dlgap5	discs, large (Drosophila) homolog-associated protein 5	-2.03367	1.52607	-3.45249	0.0166018	0.079035	0.592416	2.12173	1.09764	0.466372	0.365313	1.304	2.38271	2.36954	2.16646	2.38594	0.726292	1.4566	1.11002	1.22421	2.72472	3.25515	4.18488	6.31065	0.43485	2.0944	1.34366
72155	NM_028131	Cenpn	centromere protein N	-3.23574	1.52577	-3.90168	0.0442857	0.147149	0.774028	2.59218	0.898081	0.289566	0.717824	2.39643	2.8957	2.52894	2.25371	2.8861	1.64148	0.843849	0.208912	3.80361	4.2228	3.6644	4.53057	9.38002	1.60954	0.929125	0.145868
66089	NM_025346	Rmnd5b	required for meiotic nuclear division 5 homolog B (S. cerevisiae)	2.50707	1.52416	7.01686	0.00061466	0.0122007	0.406242	0.999119	2.32512	0.380459	0.14242	0.82161	0.519394	1.5535	1.00197	1.09912	2.48477	2.21113	2.27946	0.601347	0.259567	1.67752	1.24559	1.76535	3.61351	4.59379	4.55987
20912	NM_011504	Stxbp3a	syntaxin binding protein 3A	-3.18025	1.52179	-5.09388	0.0108989	0.0611163	0.613239	2.57018	0.901041	0.367247	0.491112	2.74484	2.9935	2.00588	2.62674	2.47995	0.341324	1.25982	1.10198	5.1292	4.55392	2.4703	6.09111	6.77677	0.150517	1.635	1.32808
20259	NM_001146196,NM_009132	Scin	scinderin	48.8234	1.52128	12.3716	0.00464463	0.0373773	0.796407	0.386006	5.99551	0.209197	0.768441	0.0780193	0.569937	0.265504	0.539446	0.477125	5.18186	6.70891	6.09575	0.0515373	0.284517	0.239282	0.57387	0.628143	27.6146	139.836	90.6438
111241	NM_001166477,NM_001166476	Hmga1-rs1	high mobility group AT-hook I, related sequence 1	-2.71442	1.52119	-3.44671	0.0142225	0.071635	0.884759	2.40344	0.962799	0.804184	0.368899	1.55425	1.50136	2.86218	2.99417	3.10526	1.01664	0.569937	1.30182	1.63312	1.13929	4.7057	8.10534	11.227	0.729317	0.532384	1.71187
385658	NM_001134457	Nxpe3	neurexophilin and PC-esterase domain family, member 3	2.40791	1.52015	9.96387	6.3401e-05	0.00350788	0.261778	1.01313	2.28091	0.22338	0.136489	1.12927	1.30435	0.98994	0.704941	0.937128	2.12407	2.34589	2.37277	0.962144	0.892357	0.92859	0.799331	1.41703	2.61113	5.1972	4.95816
57748	NM_021310	Jmy	junction-mediating and regulatory protein	-2.1036	1.51707	-3.76039	0.0197005	0.0879979	0.54646	2.14555	1.07269	0.368853	0.403195	2.62788	2.4497	1.91434	1.79233	1.94348	0.612811	1.23976	1.36549	4.64669	2.87955	2.30242	2.98101	4.25015	0.340491	1.59396	1.83778
66775	NM_025760	Ptplad2	protein tyrosine phosphatase-like A domain containing 2	5.45177	1.51642	9.20634	0.000101171	0.00436779	0.560665	0.725008	3.17173	0.506093	0.241279	1.49459	0.481918	0.98154	0.313643	0.353343	3.44855	3.00605	3.06059	1.5219	0.24008	0.920561	0.307026	0.454659	7.76961	9.29436	8.84265
16987	NM_146006	Lss	lanosterol synthase	2.81233	1.51436	6.63439	0.00530666	0.0404213	0.418961	0.942201	2.43397	0.244188	0.340442	0.951984	1.34055	0.697479	0.80353	0.917458	2.25371	2.22155	2.82664	0.744436	0.940384	0.625801	0.932808	1.37429	2.92892	4.64887	7.32244
100532	NM_145923	Rell1	RELT-like 1	2.28781	1.51403	4.84307	0.00630203	0.0442544	0.544849	1.03049	2.22446	0.53509	0.102661	1.62176	0.318683	1.25058	0.637489	1.32396	2.31908	2.23899	2.11531	1.76779	0.149653	1.25167	0.699661	2.27493	3.10174	4.72479	3.94721
18140	NM_001111078,NM_001111080,NM_001111079,NM_010931	Uhrf1	ubiquitin-like, containing PHD and RING finger domains, 1	-4.07975	1.51132	-8.12992	0.00405861	0.0348967	0.458692	2.83434	0.80586	0.243081	0.388986	3.21164	2.67994	2.87953	2.82716	2.57344	1.01329	1.04716	0.357123	7.56172	3.53517	4.75445	7.10286	7.29843	0.725801	1.26555	0.300373
14450	NM_010256	Gart	phosphoribosylglycinamide formyltransferase	-2.69778	1.50972	-5.11583	0.00219508	0.0243892	0.580381	2.38674	0.954962	0.504625	0.286698	1.85463	1.81542	2.7652	2.78809	2.71034	1.00945	0.644931	1.21051	2.26807	1.58242	4.37513	6.86384	8.20052	0.722005	0.629113	1.53794
219114	NM_198605	Ska3	spindle and kinetochore associated complex subunit 3	-2.809	1.50951	-5.31033	0.00424262	0.0356147	0.546669	2.42839	0.938332	0.395743	0.377139	2.79091	2.37176	1.77242	2.61462	2.59223	0.744748	1.37295	0.697295	5.37004	2.69872	2.02998	6.0299	7.40512	0.451325	1.90742	0.711015
66637	NM_025677	Tsen15	tRNA splicing endonuclease 15 homolog (S. cerevisiae)	-3.24705	1.50602	-8.66407	0.000564712	0.0115844	0.43309	2.57868	0.879555	0.424816	0.0842546	2.89306	2.96832	2.47903	1.90323	2.64978	0.791779	0.959779	0.887108	5.83921	4.46296	3.53412	3.31716	7.76842	0.498943	1.11609	0.97997
68147	NM_026578	Gar1	GAR1 ribonucleoprotein homolog (yeast)	-2.99434	1.50526	-3.45699	0.0334991	0.12476	0.857354	2.49161	0.90937	0.516255	0.684497	2.12558	1.78022	2.95736	2.90238	2.69251	0.131935	1.17467	1.42151	2.92991	1.52531	5.03956	7.53332	8.07937	0.0620221	1.48111	1.96247
67017	NM_025912	Fam210b	family with sequence similarity 210, member B	2.17657	1.49858	5.89119	0.00109139	0.0169524	0.400272	1.03912	2.16118	0.358429	0.178175	1.3375	1.29804	0.511579	0.825407	1.22308	1.97615	2.17578	2.33161	1.26961	0.885663	0.453466	0.965416	2.03078	2.26216	4.43567	4.80256
240869	NM_173424	Zbtb37	zinc finger and BTB domain containing 37	2.2052	1.49822	4.18371	0.00979342	0.0571749	0.534447	1.03269	2.1736	0.395387	0.359588	1.18514	1.39644	0.452121	1.32045	0.809304	2.45506	2.29725	1.76851	1.03859	1.00455	0.400843	1.83763	1.17847	3.49766	4.99729	2.81104
218121	NM_153546	Mboat1	membrane bound O-acyltransferase domain containing 1	3.79294	1.49539	8.36099	0.000493058	0.0107045	0.451892	0.816254	2.73957	0.337116	0.300931	0.23513	1.0286	1.06375	0.916792	0.836993	2.43289	2.75141	3.03441	0.144588	0.614707	1.02169	1.09982	1.22409	3.44286	7.45105	8.65961
72787	NM_028355	Ndc1	NDC1 transmembrane nucleoporin	-3.69332	1.49395	-7.90191	0.00040284	0.00969514	0.516029	2.70884	0.823926	0.488831	0.165318	3.4701	2.38206	2.2616	2.52894	2.90152	0.74133	1.01427	0.716182	9.20156	2.72457	2.99356	5.65547	9.5004	0.447185	1.21118	0.732222
234396	NM_172756	Ankle1	ankyrin repeat and LEM domain containing 1	-3.89674	1.49318	-8.42771	0.00472052	0.0375707	0.423891	2.76781	0.805545	0.206439	0.370225	3.09219	2.8039	2.54728	2.64531	2.75038	0.622782	1.23161	0.56224	6.89765	3.91556	3.70475	6.18736	8.45833	0.347666	1.58084	0.529033
209380	NR_003967	Gm4759	predicted gene 4759	-3.61555	1.49275	-8.06528	0.00117715	0.0174745	0.51302	2.68433	0.830113	0.511434	0.0403031	2.88043	2.72024	3.4153	2.13753	2.26814	0.811515	0.876357	0.802467	5.78007	3.65778	7.03124	4.07347	5.70728	0.516809	0.980748	0.852779
22247	NM_009471	Umps	uridine monophosphate synthetase	-3.16201	1.49266	-16.0606	7.0876e-06	0.00107614	0.208631	2.53853	0.877689	0.169155	0.12212	2.46171	2.46358	2.37629	2.57869	2.81239	0.800395	0.814196	1.01848	4.05556	2.91959	3.26996	5.84436	8.86213	0.50589	0.878772	1.18329
51797	NM_016748	Ctps	cytidine 5'-triphosphate synthase	-2.40727	1.49135	-8.99218	0.000140793	0.00541405	0.300625	2.2541	0.9867	0.277396	0.115874	2.21702	2.63442	1.87248	2.18551	2.36106	1.027	1.07704	0.856056	3.20457	3.40151	2.21274	4.26446	6.18833	0.742264	1.31336	0.932191
269951	NM_173011	Idh2	isocitrate dehydrogenase 2 (NADP+), mitochondrial	-2.19984	1.48933	-3.97159	0.015388	0.0752504	0.638029	2.16291	1.02551	0.634496	0.0670513	2.10169	1.13724	2.62923	2.74208	2.20432	0.955344	1.03226	1.08894	2.86692	0.715572	3.93567	6.62776	5.35097	0.663274	1.24222	1.30945
20019	NM_009088	Polr1a	polymerase (RNA) I polypeptide A	-2.09946	1.48885	-3.84001	0.0216308	0.0941189	0.527412	2.11706	1.04705	0.336259	0.406317	1.8481	1.75699	2.48128	2.45266	2.04628	0.705502	0.939243	1.49639	2.25404	1.48583	3.53652	5.31831	4.68708	0.415758	1.07869	2.10954
14675	NM_008137	Gna14	guanine nucleotide binding protein, alpha 14	5.78311	1.48818	11.5934	3.64636e-05	0.00255464	0.442602	0.68785	3.21969	0.363384	0.252683	0.139404	1.11483	0.870376	0.586952	0.727681	3.09096	3.51082	3.05731	0.0870428	0.696943	0.808046	0.637862	1.03079	5.96647	14.1444	8.82086
70178	NM_133722	Abhd17c	abhydrolase domain containing 17C	-2.16455	1.48363	-4.76694	0.0160069	0.0771082	0.432715	2.14179	1.02772	0.241791	0.358858	1.92422	1.99653	1.98154	2.44163	2.36502	1.14245	1.31518	0.625524	2.44247	1.89264	2.42843	5.26491	6.19637	0.879811	1.76877	0.606383
19366	NM_001122958,NM_009015,NM_001122959	Rad54l	RAD54 like (S. cerevisiae)	-3.09696	1.48354	-5.55332	0.0214856	0.093636	0.521645	2.5083	0.877448	0.182918	0.488523	2.70113	2.53106	2.38922	2.26346	2.65664	1.3742	0.86054	0.397598	4.94619	3.10165	3.30884	4.57219	7.81395	1.20105	0.958589	0.340678
236899	NM_177546,NM_211138	Pcyt1b	phosphate cytidylyltransferase 1, choline, beta isoform	2.64909	1.48329	5.11743	0.0213597	0.0932508	0.493928	0.938594	2.34409	0.210173	0.446981	0.850028	1.25698	0.752528	1.04301	0.790425	2.72811	2.45072	1.85344	0.63064	0.845226	0.678155	1.31564	1.14833	4.46474	5.72027	3.04815
72361	NM_197999	Ces2g	carboxylesterase 2G	-16.1982	1.47926	-15.2149	2.05633e-05	0.00187974	0.523142	4.50364	0.485878	0.401509	0.335362	5.04473	4.62714	4.62881	4.1768	4.0407	0.100309	0.70982	0.647503	28.9268	15.2162	16.3694	19.6243	22.4916	0.0499475	0.72201	0.637185
53857	NM_017379	Tuba8	tubulin, alpha 8	2.93858	1.473	10.4629	0.00372776	0.0333296	0.267261	0.888069	2.44319	0.113512	0.241958	1.04018	0.769498	0.942252	0.782731	0.905679	2.22579	2.39992	2.70386	0.850095	0.412296	0.879022	0.902042	1.35476	2.85741	5.45465	6.64177
67267	NM_026063	Uqcc2	ubiquinol-cytochrome c reductase complex assembly factor 2	-2.39736	1.46806	-2.55187	0.0483688	0.155093	0.987972	2.22854	0.967092	0.779463	0.607064	1.14209	1.68063	2.96612	2.71906	2.63479	0.487563	0.764063	1.64965	0.980177	1.38536	5.07208	6.53068	7.68291	0.243673	0.796942	2.48392
18451	NM_011030	P4ha1	procollagen-proline, 2-oxoglutarate 4-dioxygenase (proline 4-hydroxylase), alpha 1 polypeptide	2.266	1.46788	10.8799	3.87692e-05	0.00264061	0.223057	0.991967	2.17211	0.190113	0.116668	0.782731	1.11373	0.931156	1.25489	0.877332	2.13255	2.08037	2.30342	0.562654	0.696252	0.866844	1.71082	1.30007	2.62632	4.0513	4.67299
52123	NM_026792	Agpat5	1-acylglycerol-3-phosphate O-acyltransferase 5 (lysophosphatidic acid acyltransferase, epsilon)	-4.56489	1.46497	-7.27711	0.00958736	0.0563161	0.540094	2.92444	0.733859	0.222799	0.491998	2.85961	3.32061	2.79566	2.81081	2.83552	0.166993	0.984748	1.04984	5.69005	5.9441	4.48591	7.00895	9.04513	0.07319	1.1606	1.23803
66953	NM_025866	Cdca7	cell division cycle associated 7	-6.92126	1.46396	-8.26197	0.00947052	0.0559798	0.597895	3.41805	0.627015	0.194401	0.565408	3.70951	3.40558	3.46375	3.33075	3.18067	1.26484	0.428803	0.1874	11.0086	6.4075	7.2393	10.5346	11.8964	1.04483	0.359111	0.127096
72776	NM_001289571,NM_001289568,NM_028349	Sass6	spindle assembly abnormal protein 6 homolog isoform 2	-2.42999	1.46301	-10.9769	0.000102441	0.00436779	0.254108	2.23753	0.956584	0.243504	0.0726403	2.20105	2.53922	2.05207	1.96609	2.42925	0.976634	1.01709	0.876025	3.16205	3.12615	2.57143	3.4926	6.52607	0.68365	1.2166	0.966863
20460	NM_009185	Stil	Scl/Tal1 interrupting locus	-3.4365	1.45862	-6.35679	0.0184768	0.084636	0.49326	2.59942	0.818483	0.139918	0.472999	2.62269	2.43448	2.48032	2.76425	2.69538	0.757987	1.31882	0.378642	4.63065	2.83386	3.5356	6.75038	8.09731	0.466137	1.7788	0.321695
66743	NM_025739	Rnf220	ring finger protein 220	-2.25659	1.45718	-3.76366	0.00937175	0.0556338	0.651389	2.15807	0.983927	0.575183	0.305733	1.86024	1.52222	3.04213	2.33707	2.02871	0.650036	1.05157	1.25017	2.28426	1.16152	5.34416	4.83203	4.61548	0.370151	1.27406	1.61659
381822	NR_037956,NR_037955	1190002F15Rik	RIKEN cDNA 1190002F15 gene	-3.60472	1.45434	-7.98001	0.000362265	0.0092312	0.500521	2.64849	0.798603	0.47251	0.165093	2.67055	2.83906	3.31985	2.29256	2.12043	0.610099	0.917458	0.868252	4.81483	4.02322	6.59528	4.67203	4.99408	0.33769	1.04109	0.950633
17988	NM_008681	Ndrg1	N-myc downstream regulated gene 1	-2.54221	1.45395	-9.0017	0.00248739	0.0261944	0.276794	2.27521	0.929129	0.154363	0.229754	2.13723	2.42572	2.248	2.44499	2.12012	0.983544	1.12679	0.677051	2.96446	2.8098	2.96582	5.28306	4.99258	0.691206	1.39349	0.680921
224171	NM_172616	C330027C09Rik	RIKEN cDNA C330027C09 gene	-3.47068	1.45166	-5.61843	0.015082	0.0741717	0.578811	2.60436	0.809143	0.268033	0.513011	2.65814	2.38453	2.28383	2.93432	2.76099	0.767821	1.34157	0.318042	4.77427	2.73013	3.04808	7.72414	8.5182	0.475048	1.81988	0.254911
79560	NM_024475	Ublcp1	ubiquitin-like domain containing CTD phosphatase 1	-2.21687	1.45128	-4.29993	0.00657776	0.0453652	0.534807	2.13503	0.986508	0.424227	0.325654	2.11938	2.84229	2.03259	1.70748	1.97342	0.738923	0.865196	1.35541	2.91019	4.03753	2.51682	2.76822	4.37926	0.445477	0.964961	1.81836
69608	NM_027135	Sec24d	Sec24 related gene family, member D (S. cerevisiae)	2.00986	1.44781	3.4502	0.0415643	0.141549	0.536733	1.02933	2.03643	0.284928	0.454861	0.747067	1.15226	0.759199	1.06413	1.42401	2.53228	1.63851	1.93851	0.530554	0.731511	0.685304	1.34836	2.53932	3.77673	2.56641	3.30701
68298	NM_146171	Ncapd2	non-SMC condensin I complex, subunit D2	-3.16993	1.44158	-5.33793	0.00225038	0.0247115	0.668897	2.49678	0.832329	0.623972	0.241003	1.919	1.75165	3.13181	2.96	2.72145	0.557415	1.00719	0.932382	2.42974	1.47867	5.70432	7.89494	8.29314	0.292443	1.19998	1.05143
210029	NM_144797	Metrnl	meteorin, glial cell differentiation regulator-like	3.60493	1.43941	6.48874	0.000715865	0.0132117	0.582286	0.786011	2.63598	0.487859	0.317885	0.610784	1.59081	0.874399	0.490541	0.363517	2.52284	2.39014	2.99496	0.414787	1.2515	0.813748	0.511482	0.467618	3.74787	5.396	8.39696
241274	NM_146251	Pnpla7	patatin-like phospholipase domain containing 7	2.71139	1.43505	8.39039	0.00407121	0.0349474	0.31419	0.885811	2.32484	0.161779	0.269338	0.971721	0.610099	1.02292	0.888644	0.935676	2.63213	2.12967	2.21273	0.770832	0.311463	0.97112	1.05928	1.41412	4.13013	4.25889	4.3114
100608	NM_153570	Noc4l	nucleolar complex associated 4 homolog (S. cerevisiae)	-2.52371	1.43352	-14.2296	1.40253e-05	0.00157159	0.201335	2.24919	0.913651	0.187808	0.0725533	2.22898	2.43531	2.13507	2.43741	2.00921	0.979099	0.835635	0.926219	3.24631	2.83535	2.74301	5.25616	4.53311	0.686143	0.917308	1.04512
78878	NR_028381,NR_028380	Ftx	Ftx transcript, Xist regulator (non-protein coding)	-2.40548	1.43321	-5.56164	0.00167496	0.0210552	0.462431	2.2	0.933678	0.381821	0.260874	2.52894	2.62085	1.94348	2.18831	1.71845	1.07083	1.09737	0.632836	4.27932	3.36793	2.34902	4.2731	3.46119	0.79004	1.34547	0.613249
319186	NM_178200	Hist1h2bm	histone cluster 1, H2bm	-3.44586	1.43296	-6.4997	0.000969944	0.0159393	0.550181	2.58057	0.795704	0.437242	0.333944	3.07071	2.05708	2.18777	2.84543	2.74183	0.473753	1.14047	0.772889	6.78941	2.01793	2.86147	7.1937	8.39635	0.235049	1.41444	0.811418
16190	NM_001008700	Il4ra	interleukin 4 receptor, alpha	13.4554	1.43042	18.2468	0.00115812	0.0173651	0.367172	0.483319	4.23344	0.142279	0.338485	0.472057	0.428399	0.451776	0.342365	0.721996	4.5038	3.85382	4.34269	0.306058	0.209571	0.400592	0.335873	1.02065	16.4302	18.973	24.8866
19891	NM_011284	Rpa2	replication protein A2	-4.39916	1.42841	-10.3573	0.000270535	0.0077665	0.401335	2.85251	0.715283	0.28866	0.278829	2.52256	2.77315	3.1182	3.18627	2.66239	0.439226	0.996804	0.70982	4.2589	3.82804	5.65297	9.34757	7.85915	0.209907	1.18001	0.722903
100043424	NR_028589,NR_028590,NR_028591	Gm14005	predicted gene 14005	4.06043	1.42727	3.99336	0.0306613	0.117379	0.926104	0.73814	2.75977	0.471185	0.797278	0.0860514	0.976093	0.429841	0.940899	1.25781	3.66459	2.45441	2.1603	0.055085	0.572004	0.380444	1.14447	2.10907	9.15034	5.74314	4.14008
208628	NM_001042421	Kntc1	kinetochore associated 1	-3.16793	1.42717	-10.2377	0.00421102	0.0354754	0.291432	2.48363	0.820091	0.119603	0.265759	2.52025	2.56551	2.61462	2.33769	2.3801	0.932582	1.0111	0.516587	4.25286	3.19696	3.89763	4.83413	6.28215	0.638338	1.20766	0.474523
58246	NM_021435	Slc35b4	solute carrier family 35, member B4	-2.11317	1.42197	-4.27781	0.04255	0.143802	0.443888	2.06065	0.981243	0.122772	0.426572	1.90494	2.12909	2.00792	2.22756	2.03376	1.21363	1.24116	0.488936	2.39337	2.16431	2.47312	4.40982	4.63293	0.968402	1.5969	0.445367
12236	NM_009773	Bub1b	budding uninhibited by benzimidazoles 1 homolog, beta (S. cerevisiae)	-4.23123	1.41516	-10.7285	0.00186864	0.022355	0.356322	2.79707	0.715992	0.187647	0.302909	2.67397	2.65448	2.66733	2.92285	3.06671	0.521391	1.06499	0.561596	4.82526	3.46119	4.05595	7.65056	10.883	0.267982	1.29306	0.528186
246746	NM_145634,NM_001169153	Cd300lf	CD300 antigen like family member F	5.14168	1.41422	6.53629	0.00791104	0.0509839	0.66294	0.661451	3.02369	0.34515	0.566005	1.11963	0.438059	0.222659	0.804296	0.722613	3.45218	2.38206	3.23684	0.945004	0.214965	0.19984	0.934076	1.02208	7.79251	5.36557	10.0646
106572	NM_133685	Rab31	RAB31, member RAS oncogene family	-3.102	1.41049	-6.19857	0.000883475	0.0153352	0.557319	2.44643	0.813224	0.505815	0.234	2.76425	2.27769	1.64638	2.62704	2.91676	1.05352	0.800086	0.586071	5.22703	2.4659	1.82188	6.09431	9.61437	0.770239	0.852062	0.559266
52163	NM_133926	Camk1	calcium/calmodulin-dependent protein kinase I	4.72851	1.40577	8.89679	0.00173741	0.0214521	0.472463	0.677124	2.91851	0.28641	0.375754	0.887008	0.188902	0.703401	0.721751	0.884556	2.98806	2.51284	3.25463	0.670049	0.0914747	0.630795	0.82227	1.31157	5.49024	6.03467	10.1874
67849	NM_026410	Cdca5	cell division cycle associated 5	-3.69376	1.4039	-4.41565	0.0272106	0.108258	0.773557	2.6335	0.748407	0.359279	0.685061	2.01477	2.64125	2.85314	2.76346	2.89486	0.626712	1.48616	0.132349	2.65576	3.41956	4.66976	6.74218	9.44885	0.350361	2.16331	0.0804576
210126	NM_178665,NM_001145952,NM_001145954	Lpp	LIM domain containing preferred translocation partner in lipoma	3.33255	1.40323	9.47329	0.00829073	0.0521096	0.321904	0.781849	2.51848	0.083745	0.310819	0.820542	0.844564	0.702111	0.681489	0.86054	2.35391	2.87698	2.32454	0.600632	0.463581	0.629918	0.761536	1.26524	3.20287	8.3827	4.77442
19331	NM_011226	Rab19	RAB19, member RAS oncogene family	12.5789	1.40319	25.169	1.14024e-05	0.00139793	0.279058	0.476774	4.12971	0.191571	0.202913	0.519394	0.322154	0.23513	0.662262	0.644931	4.21768	4.27379	3.89765	0.343915	0.150851	0.210878	0.73269	0.902657	13.51	26.5388	17.3664
12530	NM_007658	Cdc25a	cell division cycle 25A	-3.2312	1.40277	-7.94493	0.00165739	0.0209212	0.405161	2.48419	0.79212	0.264955	0.306519	2.79566	2.71066	2.21657	2.2387	2.45936	1.05712	0.862803	0.456433	5.38558	3.63624	2.91374	4.45755	6.67177	0.775047	0.961597	0.400989
240665	NM_172839	Ccnj	cyclin J	2.26212	1.40249	8.35907	0.000159948	0.00584849	0.292423	0.932251	2.10993	0.254778	0.143525	0.848301	0.932382	1.11919	1.20652	0.554856	2.09507	2.2603	1.97441	0.628359	0.535005	1.09144	1.63058	0.753487	2.53343	4.82229	3.41953
15983	NM_025903	Ifrd2	interferon-related developmental regulator 2	-2.10494	1.40196	-4.71716	0.00332681	0.0314028	0.478093	2.03813	0.964353	0.427559	0.21393	1.49367	1.71746	2.14311	2.29169	2.54474	1.03032	1.13753	0.725207	1.52139	1.43242	2.75602	4.67004	7.1249	0.746203	1.40837	0.745494
19361	NM_011234	Rad51	RAD51 homolog	-4.14741	1.40166	-6.09134	0.0038302	0.0338545	0.643994	2.76321	0.711	0.430725	0.478752	2.81846	3.25518	3.02599	2.13471	2.58172	0.316857	1.24377	0.572375	5.50654	5.61743	5.28003	4.06504	7.35091	0.13707	1.60042	0.543148
270757	NM_177772	Bpifc	BPI fold containing family C	-2.60855	1.39834	-2.93597	0.0443235	0.147149	0.898134	2.25165	0.868403	0.59314	0.67441	2.22979	2.69251	2.96512	1.86172	1.50913	0.405957	0.557007	1.64225	3.24956	3.57304	5.07129	3.19121	2.77703	0.187243	0.514785	2.46295
14729	NM_008148	Gp5	glycoprotein 5 (platelet)	5.99814	1.39683	15.0014	0.00100179	0.0161968	0.313506	0.610654	3.19517	0.15198	0.274204	0.678961	0.828487	0.498361	0.602956	0.444505	3.18775	2.92475	3.473	0.470309	0.453947	0.443825	0.652813	0.58121	6.41175	8.69555	12.2951
69263	NM_027009	Rfc3	replication factor C (activator 1) 3	-3.21652	1.39659	-5.07069	0.0134067	0.0694425	0.615527	2.47391	0.788413	0.344251	0.510259	2.317	2.33855	3.08002	2.2319	2.40209	0.304054	1.32113	0.740055	3.52356	2.60635	5.47634	4.42645	6.3827	0.130892	1.78468	0.765121
19769	NR_028056,NM_001163310,NM_009069	Rit1	Ras-like without CAAX 1	2.32096	1.39086	7.84978	0.000632836	0.0123267	0.304352	0.910327	2.12505	0.227989	0.201622	1.13688	0.617744	0.7531	1.12526	0.918656	1.99355	2.02441	2.35718	0.971508	0.314685	0.678672	1.46536	1.37684	2.30158	3.85977	4.90813
12545	NM_001271566,NM_001271567,NM_001271568,NM_009863	Cdc7	cell division cycle 7 (S. cerevisiae)	-4.02684	1.39007	-13.9544	9.0205e-06	0.00122081	0.302744	2.72004	0.710391	0.271261	0.13443	2.49021	3.18659	2.58608	2.68623	2.6511	0.627325	0.865487	0.638362	4.15673	5.33812	3.82015	6.38129	7.77242	0.350656	0.965546	0.621809
30948	NM_001083334,NM_009668	Bin1	bridging integrator 1	2.75132	1.38828	7.8354	0.000779377	0.0139551	0.364052	0.83848	2.2986	0.26625	0.248283	0.52053	0.728566	0.948648	0.765183	1.22947	2.58517	2.1627	2.14794	0.345208	0.383486	0.88723	0.880124	2.05019	3.97357	4.36632	4.09554
214763	NM_173386,NR_125721	Mb21d1	Mab-21 domain containing 1	-2.04482	1.38799	-5.6763	0.00410598	0.0350657	0.350434	1.99679	0.964812	0.243136	0.252367	2.03511	2.01088	1.58571	2.20344	2.14878	0.919852	0.737947	1.23664	2.70952	1.92531	1.72273	4.31548	5.10136	0.625588	0.761866	1.58753
20525	NM_011400	Slc2a1	solute carrier family 2 (facilitated glucose transporter), member 1	4.37929	1.38496	3.80805	0.0492295	0.156409	0.992491	0.681956	2.81265	0.338508	0.932979	0.97049	0.200398	0.869301	0.91727	0.452322	2.04545	2.54128	3.85123	0.770028	0.0957591	0.807303	1.1004	0.596108	2.40767	6.22009	16.5027
18974	NM_011133	Pole2	polymerase (DNA directed), epsilon 2 (p59 subunit)	-3.26009	1.38434	-4.50054	0.0225824	0.0966056	0.693059	2.47821	0.773298	0.352872	0.5965	3.01258	2.0687	2.43166	2.29836	2.57976	0.0863643	1.07315	1.16039	6.46209	2.04315	3.40842	4.687	7.33718	0.0444254	1.30885	1.43794
100041574	NM_001123370	9030025P20Rik	RIKEN cDNA 9030025P20 gene	2.22554	1.38353	5.07547	0.0103329	0.0592881	0.42704	0.921977	2.07613	0.260922	0.338057	0.809917	1.09806	0.596002	1.26294	0.842963	2.38414	2.12981	1.71445	0.589545	0.6841	0.526964	1.72572	1.23812	3.29939	4.25932	2.65772
216799	NM_145827	Nlrp3	NLR family, pyrin domain containing 3	2.05269	1.38352	3.64691	0.0218363	0.0945623	0.544748	0.958822	1.99634	0.367237	0.402353	0.815117	1.49367	1.01556	0.989071	0.480696	2.1814	1.53475	2.27286	0.594904	1.13231	0.961676	1.22724	0.63397	2.74571	2.28893	4.53201
75747	NM_030261	Sesn3	sestrin 3	3.16731	1.38295	4.47611	0.0442066	0.147134	0.646469	0.782111	2.44537	0.0961064	0.639286	0.719361	0.678497	0.847441	0.752314	0.912941	3.10466	2.40327	1.82817	0.508346	0.347532	0.784025	0.863951	1.36741	6.03729	5.47482	2.96855
110959	NM_033080	Nudt19	nudix (nucleoside diphosphate linked moiety X)-type motif 19	-2.25598	1.3815	-5.07206	0.00230071	0.0249747	0.484388	2.08787	0.914113	0.430033	0.222942	1.57122	2.52825	2.42151	1.69994	2.21842	0.666586	1.09912	0.976634	1.66859	3.09203	3.3813	2.75041	5.42871	0.385672	1.34954	1.11596
53415	NM_001146052,NM_001146049,NM_001146050,NM_001146053,NM_016865	Htatip2	HIV-1 tat interactive protein 2, homolog (human)	3.53045	1.37866	6.67258	0.00626776	0.0442047	0.504205	0.741943	2.56179	0.278695	0.420181	0.556176	0.937799	0.348838	0.862988	1.00392	2.07711	2.78501	2.82326	0.369364	0.539866	0.307145	1.01903	1.55266	2.48382	7.73178	7.30275
81535	NM_030750	Sgpp1	sphingosine-1-phosphate phosphatase 1	-7.23982	1.37739	-15.7131	4.23795e-06	0.000793668	0.379473	3.41199	0.55604	0.335012	0.178232	3.23219	3.51287	2.92225	3.64698	3.74569	0.586638	0.36449	0.716992	7.67979	6.91833	4.89515	13.1219	18.1942	0.318837	0.29289	0.733054
217935	NM_146039	Wdr60	WD repeat domain 60	-2.2156	1.37402	-2.86086	0.0439758	0.146741	0.772002	2.06289	0.915191	0.531908	0.559518	2.10509	2.68433	2.44198	1.7094	1.37364	1.56076	0.570339	0.61447	2.87761	3.55174	3.43702	2.77025	2.39111	1.46932	0.532419	0.591277
72462	NM_001163734,NM_028244	Rrp1b	ribosomal RNA processing 1 homolog B (S. cerevisiae)	-2.38013	1.37365	-3.45452	0.0143865	0.0719396	0.769673	2.13489	0.883851	0.70524	0.308275	1.00482	1.90323	2.64292	2.6963	2.42721	1.18985	0.573353	0.888348	0.808049	1.73164	3.97194	6.42591	6.51827	0.937102	0.534868	0.983041
67851	NM_026411	1700021F05Rik	RIKEN cDNA 1700021F05 gene	-2.43202	1.36778	-7.07595	0.0006471	0.0124029	0.362858	2.15164	0.869486	0.28795	0.220795	1.8199	2.317	2.53228	1.92956	2.15948	0.662629	1.10198	0.843849	2.19687	2.56257	3.67302	3.38996	5.15753	0.380767	1.35327	0.914664
15473	NM_008287	Hrsp12	heat-responsive protein 12	-2.76261	1.36707	-4.49378	0.00434113	0.0360935	0.689576	2.2842	0.818172	0.624955	0.291457	2.37376	1.96193	1.38508	2.87698	2.82326	0.499646	1.07153	0.883344	3.7313	1.83527	1.43221	7.36022	8.93397	0.251024	1.30637	0.977037
320554	NM_177190	Tcp11l1	t-complex 11 like 1	11.7966	1.36675	17.5276	0.00212653	0.0239351	0.357114	0.464166	4.02446	0.0968361	0.343735	0.413505	0.418965	0.608685	0.366251	0.513422	4.42085	3.80864	3.8439	0.267723	0.206131	0.5386	0.364896	0.685799	15.538	18.3353	16.4299
11745	NM_013470	Anxa3	annexin A3	-5.63377	1.36544	-6.28807	0.000753308	0.0136812	0.826431	3.09626	0.602158	0.726323	0.394263	2.90009	2.82085	2.12641	3.90751	3.72643	0.325001	0.427956	1.05352	5.88507	3.96514	2.7201	15.9807	17.9505	0.142629	0.358054	1.24392
58233	NM_021422	Dnaja4	DnaJ (Hsp40) homolog, subfamily A, member 4	9.26314	1.36478	16.2007	0.000598395	0.0119925	0.363591	0.501632	3.71313	0.189144	0.310521	0.706314	0.706167	0.388444	0.316575	0.39066	3.91732	3.35579	3.86629	0.493643	0.36477	0.341935	0.310196	0.503958	10.9609	12.5842	16.8975
99167	NM_138744,NM_001253769,NM_001253770,NM_001253768	Ssx2ip	synovial sarcoma, X breakpoint 2 interacting protein	-2.65028	1.36121	-4.48061	0.00446617	0.0366481	0.641618	2.23513	0.828982	0.539002	0.348067	2.50301	3.03903	1.73388	1.82726	2.07244	0.49155	1.18679	0.808608	4.19231	4.74262	1.97109	3.09201	4.78666	0.246237	1.49867	0.862612
101565	NM_182995	Ccp110	centriolar coiled coil protein 110	-2.04863	1.35963	-4.62508	0.00359853	0.032895	0.464872	1.97206	0.937399	0.406114	0.226223	2.37835	2.10359	1.34474	1.81705	2.21657	0.684292	1.00801	1.11989	3.74978	2.10937	1.37336	3.06686	5.42547	0.400494	1.20099	1.36282
66044	NM_025314	Dtd1	D-tyrosyl-tRNA deacylase 1	-2.37995	1.35504	-5.80765	0.00114435	0.0172579	0.447704	2.11789	0.86696	0.391328	0.21749	2.66157	1.92714	2.36355	1.96193	1.67528	1.07789	0.643456	0.879534	4.77876	1.76877	3.2403	3.47961	3.31728	0.797349	0.627826	0.970402
77097	NM_181071	Tanc2	tetratricopeptide repeat, ankyrin repeat and coiled-coil containing 2	8.40367	1.35274	17.5883	7.60032e-05	0.00377157	0.33298	0.510874	3.58189	0.220307	0.249681	0.647936	0.796612	0.463401	0.42573	0.220691	3.85695	3.36953	3.51921	0.44355	0.431374	0.411875	0.440849	0.283041	10.5846	12.7218	12.8326
71934	NM_024495	Car13	carbonic anhydrase 13	2.46874	1.35046	3.84633	0.0333165	0.124352	0.620623	0.847679	2.15145	0.318122	0.53289	0.447243	1.32537	0.893913	0.842963	0.728904	1.58278	2.23223	2.63934	0.289892	0.919024	0.829632	0.990156	1.03474	1.51864	4.69661	6.28046
75339	NM_023773	Mphosph8	M-phase phosphoprotein 8	-3.56908	1.34937	-6.53956	0.000894371	0.0153352	0.563821	2.54968	0.714128	0.451504	0.337695	2.70733	3.09704	2.21801	1.96851	2.75752	1.09853	0.465224	0.578633	4.96574	4.98193	2.91434	3.49563	8.50064	0.824604	0.40074	0.551926
16399	NM_010575	Itga2b	integrin alpha 2b	5.4911	1.34923	7.97041	0.00181104	0.0219452	0.584509	0.596213	3.05331	0.375986	0.447532	0.517656	0.620337	1.21636	0.397356	0.229359	2.73694	2.85764	3.56536	0.342382	0.316326	1.20791	0.403216	0.296277	4.4925	8.24112	13.2302
13830	NM_013515	Stom	stomatin	-15.7319	1.34533	-17.3671	3.99457e-05	0.00266842	0.442331	4.38808	0.412462	0.310029	0.315498	4.64519	4.22571	3.92788	4.48887	4.65277	0.429009	0.719361	0.089016	21.1454	11.5118	9.95787	24.5384	35.2047	0.203075	0.733808	0.0525116
22339	NM_001025257,NM_001287057,NM_001025250,NM_001287058,NM_001110268,NM_001110267,NM_001110266,NM_009505,NM_001287056	Vegfa	vascular endothelial growth factor A	2.15788	1.34452	5.37134	0.00619253	0.0439294	0.394336	0.899687	2.00931	0.262077	0.294647	0.742928	1.23123	1.08936	0.579878	0.855045	2.34953	1.83706	1.84133	0.52723	0.813645	1.05615	0.631288	1.25698	3.18806	3.15783	3.01179
209032	NM_172467	Zc3hav1l	zinc finger CCCH-type, antiviral 1-like	-3.18286	1.33992	-7.44247	0.000373005	0.00931648	0.456195	2.41405	0.743725	0.377511	0.256124	2.87763	2.74589	2.00361	2.18643	2.25669	0.515348	1.02065	0.695179	5.77099	3.75167	2.46626	4.26662	5.65107	0.264396	1.22596	0.708642
22137	NM_001110265,NM_009445,NM_001284272	Ttk	Ttk protein kinase	-3.95448	1.3399	-6.83114	0.008434	0.052712	0.528118	2.65874	0.675253	0.254866	0.46255	2.53465	2.62704	2.39093	3.07301	2.66807	1.07302	0.785056	0.167682	4.29893	3.38415	3.31382	8.57238	7.90165	0.79338	0.829867	0.108456
80986	NM_001004140	Ckap2	cytoskeleton associated protein 2	-2.74211	1.33928	-7.58567	0.00878485	0.0539146	0.343999	2.25182	0.796539	0.140711	0.313903	2.18331	2.49519	2.21961	2.22559	2.13541	0.734357	1.13688	0.51838	3.08918	3.00387	2.92001	4.40884	5.04768	0.442527	1.40793	0.476717
319625	NM_176963	Galm	galactose mutarotase	4.33634	1.3382	4.34434	0.0272306	0.108268	0.885238	0.647821	2.7643	0.423121	0.77757	0.664777	1.27326	0.108082	0.478006	0.71498	3.58614	2.6665	2.04025	0.459785	0.85989	0.100147	0.496328	1.01272	8.63809	6.96179	3.67063
11593	NM_001205054,NM_001005847	Aga	aspartylglucosaminidase	2.96871	1.33681	3.66555	0.0404019	0.139691	0.779219	0.765293	2.33513	0.377303	0.68178	0.325001	0.53026	0.672107	1.23995	1.05915	2.02912	1.85997	3.1163	0.207702	0.265655	0.604492	1.68636	1.67116	2.37668	3.25274	9.18079
100504715	NM_001200002	Tmppe	transmembrane protein with metallophosphoesterase domain	2.22863	1.3351	4.52788	0.0326727	0.122962	0.454515	0.876797	2.03296	0.165712	0.423229	0.837617	1.0755	0.660187	0.804656	1.00603	2.47322	1.99653	1.62912	0.620101	0.660807	0.592154	0.934169	1.55602	3.57467	3.76459	2.43783
13982	NM_001302531,NM_001302532,NM_007956,NR_126357,NM_001302533	Esr1	estrogen receptor isoform 2	2.26244	1.33462	6.56429	0.00128872	0.0183444	0.391904	0.86985	2.04773	0.377477	0.105356	0.247384	1.02025	0.811084	1.22338	1.04716	2.15948	2.03351	1.95021	0.153217	0.609379	0.741016	1.66362	1.64612	2.69593	3.89044	3.35766
210582	NM_001081040	Coq10a	coenzyme Q10 homolog A (yeast)	2.56181	1.33271	4.18084	0.0420874	0.142585	0.573911	0.816941	2.17411	0.181996	0.54429	0.510242	0.810937	0.875253	0.980418	0.907854	2.70878	1.62068	2.19285	0.335841	0.442974	0.814968	1.21519	1.35721	4.37534	2.51412	4.24669
105348	NM_027307,NM_001035122	Golm1	golgi membrane protein 1	-2.72898	1.33195	-17.1897	3.01416e-06	0.000641032	0.178162	2.24027	0.791906	0.161584	0.0750474	2.13507	2.03951	2.39992	2.40528	2.22155	0.80835	0.857368	0.71	2.95512	1.98296	3.3317	5.12649	5.44282	0.514282	0.954288	0.723165
16154	NM_008348	Il10ra	interleukin 10 receptor, alpha	5.1359	1.33159	9.75305	0.00023904	0.00712405	0.475763	0.599087	2.9597	0.355676	0.315982	0.0231991	0.723008	0.995941	0.62869	0.624598	3.10016	2.59784	3.18111	0.0168289	0.380077	0.937528	0.689961	0.873696	6.0091	6.55912	9.63932
12544	NM_009862,NM_001161623	Cdc45	cell division cycle 45	-3.51316	1.33142	-5.22884	0.00594996	0.0428559	0.666195	2.51704	0.704268	0.456182	0.485504	2.08919	2.09822	2.41155	2.9241	3.06212	0.151198	0.901434	1.06017	2.82182	2.10116	3.36781	7.65735	10.8511	0.0683585	1.01734	1.25606
100504069	NR_038017	Gm15915	predicted gene 15915	-5.43956	1.33028	-7.51736	0.000628664	0.0123145	0.644005	3.02793	0.584441	0.494414	0.412672	2.5627	2.95536	3.85284	2.75326	3.01548	0.86054	0.782731	0.110051	4.40997	4.42254	9.50463	6.6843	10.455	0.563078	0.826158	0.0644154
12267	NM_009779	C3ar1	complement component 3a receptor 1	12.6005	1.3295	32.6	5.60598e-08	0.000106831	0.234175	0.432398	4.0878	0.206875	0.109728	0.681857	0.425228	0.540647	0.123427	0.39083	4.19446	4.0937	3.97525	0.473491	0.208384	0.477778	0.106147	0.504754	13.2509	22.8959	18.6434
228421	NM_139303	Kif18a	kinesin family member 18A	-2.53749	1.32652	-3.84487	0.0196298	0.0877951	0.665852	2.15859	0.815187	0.439077	0.500571	2.90539	2.12407	1.88445	2.08287	1.79615	1.0583	1.14777	0.239491	5.91186	2.15454	2.24068	3.86055	3.74439	0.775541	1.42977	0.173493
13822	NM_013511,NM_001199265	Epb4.1l2	erythrocyte protein band 4.1-like 2	-2.0621	1.3262	-8.64553	0.000552674	0.0114274	0.266511	1.94731	0.903199	0.261116	0.0533517	1.64965	1.86303	2.07262	1.82226	2.32899	0.912261	0.845897	0.95144	1.82166	1.66124	2.61926	3.08126	6.02491	0.618581	0.931985	1.07826
56791	NM_019949	Ube2l6	ubiquitin-conjugating enzyme E2L 6	-3.25478	1.32549	-7.34211	0.00116615	0.0174354	0.512402	2.42659	0.724034	0.503083	0.0972784	2.64772	2.83689	2.87519	1.81358	1.95958	0.675272	0.83605	0.660781	4.73515	4.01582	4.7432	3.05287	4.30411	0.391707	0.917641	0.654618
18037	NM_008690	Nfkbie	nuclear factor of kappa light polypeptide gene enhancer in B cells inhibitor, epsilon	2.51064	1.32212	4.19491	0.0165599	0.0789435	0.598934	0.815474	2.14353	0.380921	0.462192	1.40147	0.966163	0.640596	0.420769	0.648367	2.66291	1.99015	1.77753	1.37022	0.562229	0.569225	0.435251	0.909584	4.2159	3.74146	2.82376
66270	NM_001034851,NM_025459,NM_001277317,NM_001277316,NM_001277315,NM_001277318	Fam134b	family with sequence similarity 134, member B	-2.18671	1.31914	-5.80738	0.00125949	0.0181237	0.411895	1.99919	0.870424	0.375238	0.169864	2.61043	1.80874	1.68325	1.79183	2.10169	0.990276	0.94496	0.676035	4.58326	1.57504	1.88424	2.98036	4.90927	0.700079	1.08859	0.679393
80718	NM_001082553,NM_001302798,NM_001302799,NM_030554	Rab27b	ras-related protein Rab-27B isoform 2	6.79873	1.31793	13.8459	1.09253e-05	0.00138333	0.40824	0.527503	3.29277	0.342778	0.221726	0.71209	1.01598	0.478298	0.203615	0.227534	3.14467	3.54768	3.18595	0.498582	0.605151	0.427568	0.195097	0.2944	6.24566	14.6349	9.6906
72141	NM_028121	Adpgk	ADP-dependent glucokinase	-4.35701	1.3164	-6.56277	0.00200836	0.0231517	0.627478	2.75284	0.629499	0.446342	0.441029	3.27648	2.04686	2.72346	2.83629	2.88111	0.121611	0.851131	0.915755	7.94368	1.99977	4.22897	7.15129	9.35111	0.0584831	0.945071	1.02808
66514	NM_025610	Asrgl1	asparaginase like 1	-2.72278	1.31082	-6.98499	0.00455317	0.0371586	0.385382	2.21931	0.774229	0.22426	0.313412	1.93767	2.3448	2.02563	2.33338	2.45506	0.413724	0.92703	0.981934	2.4803	2.62593	2.50205	4.824	6.64876	0.192119	1.05618	1.12555
18004	NM_175089,NM_001293638,NM_001293639,NM_001293637	Nek1	serine/threonine-protein kinase Nek1 isoform 4	-2.37751	1.30961	-5.34442	0.00263869	0.027026	0.466389	2.07571	0.826258	0.365893	0.289207	2.54963	2.34547	1.88062	1.64392	1.95891	0.685376	1.15891	0.634487	4.35076	2.6267	2.23511	2.60177	4.29878	0.401388	1.45369	0.616508
223435	NM_001081302	Trio	triple functional domain (PTPRF interacting)	2.57231	1.30925	7.60128	0.0012452	0.0179975	0.346346	0.794486	2.15755	0.242323	0.247457	0.585151	0.927291	0.586508	1.14851	0.724968	1.87318	2.3239	2.27558	0.393335	0.53057	0.519195	1.51512	1.02676	2.04527	5.1046	4.54086
54563	NM_018815	Nup210	nucleoporin 210	-4.49591	1.30717	-8.87831	0.000675189	0.0128631	0.471549	2.78266	0.614051	0.329278	0.337541	2.40723	2.60519	3.19677	3.05223	2.6519	0.989399	0.335441	0.517312	3.84143	3.32097	6.048	8.45304	7.7787	0.699426	0.261742	0.476094
382985	NM_199476	Rrm2b	ribonucleotide reductase M2 B (TP53 inducible)	2.18992	1.30686	9.21645	0.000211672	0.0067077	0.266341	0.858505	1.98938	0.25382	0.0807015	1.1234	0.456046	0.955022	0.966761	0.791291	1.89702	2.04628	2.02484	0.951765	0.224545	0.892707	1.18843	1.15268	2.09425	3.94158	3.61266
20913	NM_011505	Stxbp4	syntaxin binding protein 4	-2.28317	1.30624	-4.26642	0.00993615	0.0577816	0.543833	2.0311	0.840069	0.393557	0.375322	2.5	2.32129	2.06463	1.6236	1.64601	0.470971	1.22132	0.827917	4.1848	2.56948	2.59862	2.55229	3.22918	0.232467	1.5603	0.890964
66350	NR_104611,NM_001286948,NM_183423,NM_023196	Pla2g12a	phospholipase A2, group XIIA	-4.42376	1.30443	-6.994	0.00552297	0.0412284	0.566778	2.76145	0.616174	0.312198	0.473043	2.96968	3.08696	2.40106	2.89345	2.45608	0.552622	0.17812	1.11778	6.2116	4.93138	3.33354	7.48692	6.65116	0.290309	0.118957	1.35828
228608	NM_145533,NM_001177833,NM_001177837,NM_001177836,NM_001177835,NM_001177834,NM_001177840,NM_001177838,NM_001177839	Smox	spermine oxidase	2.73756	1.30087	3.57211	0.0201887	0.0894937	0.788149	0.763518	2.21641	0.558764	0.555843	0.0410094	1.55894	0.679699	0.977621	0.56032	2.55603	2.51825	1.57495	0.02936	1.21663	0.611994	1.2117	0.760766	3.86353	6.07923	2.29221
68718	NM_001033142	Rnf166	ring finger protein 166	2.35979	1.29629	4.75492	0.00551422	0.0412183	0.512657	0.817311	2.05597	0.384827	0.338712	0.906986	0.43675	1.37545	0.468895	0.898475	1.68158	2.14516	2.34116	0.697743	0.214522	1.41774	0.488453	1.34096	1.6782	4.3144	4.85485
19128	NM_011173	Pros1	protein S (alpha)	4.30414	1.2932	9.75902	7.69772e-05	0.00378387	0.456726	0.614736	2.72046	0.415107	0.190485	1.23606	0.555438	0.785056	0.21312	0.284	2.50256	2.85538	2.80344	1.11892	0.277871	0.714691	0.204698	0.361743	3.67706	8.22525	7.17586
232685	NR_110471,NR_110470,NR_110469	.	.	3.12529	1.2921	4.58755	0.0122612	0.0658292	0.67862	0.709405	2.3534	0.433768	0.521891	1.03094	1.02251	1.00676	0.124084	0.362733	2.68826	1.75206	2.61987	0.840282	0.610941	0.95177	0.106757	0.467432	4.31382	2.90404	6.18786
14421	NM_001244618,NM_008080,NM_001244617,NR_045166,NM_027739	B4galnt1	beta-1,4-N-acetyl-galactosaminyl transferase 1	-2.44978	1.29206	-4.34784	0.00504044	0.0392868	0.627881	2.09103	0.798374	0.568016	0.267569	1.53017	1.4238	2.56997	2.56764	2.36355	0.781857	0.539446	1.07382	1.58887	1.04087	3.76872	5.80126	6.19427	0.48595	0.491179	1.28492
236266	NM_145223	Alms1	Alstrom syndrome 1	-3.20749	1.28942	-9.36271	9.61945e-05	0.00429617	0.379973	2.38002	0.698571	0.345046	0.159133	2.82922	2.58608	2.40425	2.05658	2.02394	0.515554	0.775863	0.804296	5.54562	3.25784	3.34177	3.78789	4.59379	0.264658	0.816349	0.855055
16906	NM_010721	Lmnb1	lamin B1	-5.27265	1.28838	-11.2375	0.00291327	0.0286678	0.384716	2.95942	0.560893	0.168359	0.345922	3.01471	2.72953	2.9309	3.1952	2.92677	0.461817	0.945542	0.275319	6.47391	3.67645	4.94802	9.40056	9.70451	0.226125	1.08953	0.207904
56702	NM_020034	Hist1h1b	histone cluster 1, H1b	-3.78507	1.28532	-6.11809	0.0159929	0.0771082	0.560125	2.56451	0.644194	0.213229	0.517951	2.48637	2.26625	2.55727	2.83743	2.67524	0.259642	1.23316	0.43978	4.13802	2.43716	3.73123	7.15233	7.94643	0.111874	1.5842	0.383485
108934	NM_001135577	Smim13	small integral membrane protein 13	-2.35746	1.28336	-3.19609	0.0334732	0.124714	0.740292	2.0433	0.806062	0.496168	0.549409	2.56381	2.58636	1.65125	1.56665	1.8484	0.61447	1.42561	0.378102	4.41546	3.25792	1.82952	2.41553	3.91152	0.34107	2.02152	0.320921
214048	NM_001040399	Larp1b	La ribonucleoprotein domain family, member 1B	-2.49479	1.27882	-5.16087	0.00211946	0.0239036	0.535729	2.0983	0.779383	0.477157	0.243571	2.71474	1.63675	1.59464	2.23267	2.31269	0.57513	1.04895	0.714065	4.98883	1.31556	1.73824	4.43111	5.94484	0.308911	1.27001	0.729401
384763	NM_001024928	Zfp667	zinc finger protein 667	3.15205	1.27727	6.74954	0.000523114	0.0111096	0.507573	0.694102	2.35039	0.438684	0.255319	1.24419	0.91727	0.321632	0.178809	0.808608	2.42525	2.06601	2.55991	1.13376	0.524618	0.28672	0.167129	1.17783	3.42436	3.99565	5.85949
27401	NM_001285980,NM_013787	Skp2	S-phase kinase-associated protein 2 (p45)	-3.12766	1.27722	-9.40414	0.00130684	0.0184534	0.329071	2.34171	0.696626	0.203005	0.258992	2.01534	2.4379	2.30968	2.55549	2.39014	0.640439	0.979099	0.47034	2.65675	2.84289	3.1014	5.75438	6.33606	0.361373	1.15115	0.420584
68119	NM_024217	Cmtm3	CKLF-like MARVEL transmembrane domain containing 3	-2.03224	1.27711	-3.26194	0.0297651	0.115224	0.699312	1.88729	0.864215	0.696291	0.0649306	2.5518	2.68577	1.64601	1.44318	1.10967	0.903661	0.789274	0.89971	4.36476	3.55321	1.82148	2.11583	1.78518	0.609764	0.835075	1.0012
27083	NM_001293678,NM_021365,NM_001293680,NM_001293676,NM_001293677,NM_001293679	Xlr4b	X-linked lymphocyte-regulated 4B	2.82889	1.27636	6.18965	0.00162211	0.0207157	0.479152	0.730348	2.23058	0.36519	0.310198	0.264592	0.843849	0.626301	0.651325	1.26567	2.4379	1.87397	2.37989	0.164551	0.463187	0.5566	0.715851	2.13217	3.45913	3.2967	4.99047
14773	NM_018869	Grk5	G protein-coupled receptor kinase 5	3.35488	1.27495	5.51244	0.0191422	0.0865426	0.567388	0.672136	2.4184	0.228419	0.519379	0.488581	0.63712	0.809304	0.437473	0.988205	2.51991	2.87953	1.85576	0.317414	0.325795	0.739278	0.45619	1.51429	3.73759	8.4014	3.0563
432628	NM_001033488	Mfsd2b	major facilitator superfamily domain containing 2B	-4.99876	1.27432	-10.8813	0.000135241	0.00525561	0.466962	2.88454	0.562966	0.451369	0.119663	2.83024	3.21429	3.44855	2.59284	2.33677	0.560598	0.444505	0.683796	5.54899	5.44267	7.18222	5.9247	6.06291	0.295129	0.376036	0.688917
102443350	NM_001286689,NM_001286690	Xndr	XRCC1 N-terminal domain-related	-2.25258	1.27341	-7.6664	0.00028517	0.00801013	0.313012	1.98747	0.815899	0.264173	0.167896	2.3448	2.05128	2.08287	1.77866	1.67976	1.00719	0.692963	0.747543	3.62305	2.00384	2.64782	2.94634	3.32976	0.720063	0.697431	0.775967
66943	NM_025861,NM_001164420,NM_001164421,NM_001164422,NM_001164423,NM_001164424	Pqlc1	PQ loop repeat containing 1	-2.27305	1.26623	-4.43539	0.0299961	0.11586	0.480162	1.99024	0.805608	0.203417	0.434945	2.01373	2.08316	2.16778	1.64127	2.04524	1.29702	0.470116	0.649685	2.65493	2.07559	2.82024	2.5959	4.68274	1.0888	0.406874	0.640553
268512	NM_178743	Slc26a11	solute carrier family 26, member 11	4.46478	1.26452	7.95371	0.0072775	0.048434	0.488252	0.583201	2.74179	0.208724	0.44139	0.316575	0.765183	0.823232	0.519068	0.491947	2.73249	3.18775	2.30512	0.199938	0.410297	0.755116	0.543111	0.648408	4.47682	10.983	4.68523
20630	NM_011432	Snrpc	U1 small nuclear ribonucleoprotein C	-2.41895	1.26055	-3.56908	0.0311851	0.118823	0.667879	2.04963	0.775251	0.398702	0.535816	2.31269	2.2375	2.14973	1.34428	2.20396	0.276663	0.707282	1.34181	3.50768	2.38252	2.76903	1.89646	5.34956	0.118673	0.719057	1.78907
17231	NM_008572	Mcpt8	mast cell protease 8	-3.53067	1.25995	-8.29907	0.000203862	0.00657722	0.466389	2.46417	0.644225	0.427926	0.185468	2.28415	1.86266	2.73249	2.98017	2.46137	0.436957	0.794531	0.701187	3.42871	1.66115	4.26444	8.02203	6.67932	0.208304	0.844301	0.714398
216134	NM_172134	Pdxk	pyridoxal (pyridoxine, vitamin B6) kinase	2.12789	1.25961	3.31784	0.02873	0.11247	0.630144	0.82763	1.91705	0.429052	0.461515	0.596002	0.229359	1.32579	0.889635	1.09737	2.33367	1.42096	1.99653	0.402724	0.108407	1.34971	1.05997	1.76086	3.15004	2.01389	3.49651
18805	NM_008875,NM_001164056	Pld1	phospholipase D1	2.66751	1.25505	6.95651	0.000659066	0.012579	0.408724	0.733105	2.1486	0.327284	0.244827	0.716347	0.478006	0.38729	0.879534	1.20435	2.4161	2.09403	1.93566	0.504065	0.238044	0.341551	1.04023	1.99211	3.39833	4.11656	3.29289
20444	NM_009179	St3gal2	ST3 beta-galactoside alpha-2,3-sialyltransferase 2	3.28712	1.25423	5.76197	0.0187919	0.0856541	0.530957	0.661444	2.37827	0.197347	0.492919	0.969494	0.508335	0.590941	0.498996	0.739453	1.81182	2.61334	2.70965	0.766285	0.253421	0.523153	0.520807	1.05177	1.92825	6.63011	6.67399
75317	NM_029249	Parpbp	PARP1 binding protein	-2.48467	1.24949	-3.76836	0.043483	0.145501	0.62638	2.068	0.754944	0.265125	0.567504	1.9638	1.71178	2.14023	2.43937	2.08481	0.182526	1.3174	0.764902	2.53841	1.42752	2.75274	5.26007	4.84408	0.0774821	1.77577	0.801744
74645	NM_001142952	Fam46c	family with sequence similarity 46, member C	2.36992	1.2452	3.67726	0.0233279	0.098421	0.643546	0.769674	2.01451	0.419397	0.488116	0.545203	1.50717	0.62869	0.483161	0.684143	1.73555	1.72986	2.57813	0.362662	1.14649	0.559012	0.502063	0.966837	1.7792	2.84162	5.95463
16180	NM_134103,NM_008364,NM_001159318,NM_001159317	Il1rap	interleukin 1 receptor accessory protein	2.00517	1.24358	3.18012	0.0392941	0.137549	0.595185	0.839167	1.84289	0.372122	0.464511	1.46582	0.527131	0.870097	0.626475	0.706314	1.32213	1.992	2.21453	1.47019	0.263567	0.807591	0.68497	1.00161	1.1256	3.7456	4.32197
381306	NM_201364	BC055324	cDNA sequence BC055324	-2.36038	1.24293	-10.3374	0.000104934	0.00440932	0.259283	2.00828	0.76926	0.245613	0.0830776	1.71604	2.33677	1.81814	2.08614	2.08431	0.809304	0.824731	0.673744	1.96178	2.60044	2.11019	3.87064	4.84389	0.514578	0.894059	0.675903
109050	NM_001163356,NM_175398	Fam212b	family with sequence similarity 212, member B	2.95612	1.242	4.92992	0.0130228	0.0684026	0.591019	0.685746	2.24945	0.344531	0.48021	0.096658	0.675662	0.943256	0.817846	0.89531	2.50397	1.69556	2.54883	0.0619684	0.34529	0.880794	0.955861	1.33497	3.68127	2.73312	5.81572
319184	NM_175665	Hist1h2bk	histone cluster 1, H2bk	-2.01766	1.24067	-5.88357	0.00694482	0.0470865	0.322186	1.84636	0.83367	0.193179	0.257849	2.15278	1.70803	1.90494	1.67334	1.79269	0.539986	0.938109	1.02292	3.00195	1.42353	2.28553	2.68876	3.73232	0.281278	1.07807	1.1915
70350	NM_027395	Basp1	brain abundant, membrane attached signal protein 1	18.2647	1.24021	33.7402	5.5607e-08	0.000106831	0.262107	0.339506	4.5305	0.236711	0.112552	0.362733	0.059519	0.296026	0.268005	0.711249	4.65911	4.48234	4.45003	0.233653	0.034213	0.267297	0.262809	1.00766	18.6199	31.0734	27.5608
217830	NM_145448	9030617O03Rik	RIKEN cDNA 9030617O03 gene	4.79223	1.24011	4.62248	0.0192171	0.0867307	0.900066	0.547616	2.80831	0.481049	0.760731	0.118164	0.279627	0.285682	1.29242	0.762187	3.68048	2.46282	2.28164	0.0731622	0.131419	0.260288	1.78742	1.09994	9.25134	5.78387	4.56633
68001	NM_026502	1110004E09Rik	RIKEN cDNA 1110004E09 gene	-3.12746	1.23933	-4.20524	0.00863391	0.0533021	0.772424	2.30992	0.664933	0.586475	0.502678	2.25248	1.91841	1.59811	2.75092	3.0297	0.318325	1.24145	0.435021	3.31202	1.75201	1.74666	6.67178	10.5663	0.137964	1.5976	0.379421
68964	NM_001013256,NM_001281464,NM_001143790,NM_001281465	Ctc1	CTS telomere maintenance complex component 1	-2.39817	1.23884	-10.2742	0.000166633	0.00585958	0.268465	2.02123	0.759302	0.258918	0.070957	1.85547	2.04418	2.44431	1.77651	1.9857	0.797175	0.803287	0.677444	2.26981	1.99264	3.43874	2.93719	4.42741	0.502115	0.859702	0.681372
108912	NM_001110162,NM_175384	Cdca2	cell division cycle associated 2	-3.24717	1.23874	-6.41749	0.0098822	0.0575964	0.481705	2.35168	0.652497	0.233049	0.421578	2.24656	2.59284	2.06142	2.58987	2.26772	1.05627	0.686089	0.215127	3.29814	3.28272	2.59485	5.91062	5.70606	0.774197	0.683921	0.150628
13803	NM_007930	Enc1	ectodermal-neural cortex 1	12.0673	1.23869	20.7838	1.28997e-05	0.00149364	0.336147	0.385642	3.97867	0.241537	0.233784	0.414887	0.790796	0.260609	0.181629	0.280287	3.94127	4.22891	3.76585	0.268603	0.426334	0.234599	0.170267	0.355418	11.1665	25.2952	15.4512
72042	NM_028071	Cotl1	coactosin-like 1 (Dictyostelium)	2.023	1.23867	3.1048	0.0397368	0.138263	0.620818	0.830637	1.84713	0.399542	0.475164	0.75609	0.250499	1.15526	0.734357	1.25698	1.69556	1.46625	2.37959	0.536939	0.117878	1.13236	0.839531	2.10788	1.70773	2.1179	4.98975
18550	NM_011046,NM_001081454	Furin	furin (paired basic amino acid cleaving enzyme)	5.0903	1.23754	6.83384	0.0179072	0.0833422	0.600505	0.531846	2.8796	0.127781	0.586752	0.409811	0.714522	0.613966	0.468032	0.452897	2.51284	2.56962	3.55633	0.26563	0.373259	0.545657	0.487577	0.59804	3.71683	6.39729	13.1572
269582	NM_175554	Clspn	claspin	-3.69848	1.23577	-13.3373	1.23142e-05	0.00145825	0.290596	2.49822	0.611284	0.246973	0.153135	2.14249	2.4263	2.81288	2.49607	2.61334	0.587231	0.775023	0.4716	2.98129	2.81185	4.55229	5.50991	7.51249	0.31936	0.814586	0.421608
12190	NM_001081001,NM_009765	Brca2	breast cancer 2	-2.978	1.23152	-12.6577	5.49029e-05	0.00335545	0.271238	2.24877	0.674427	0.260578	0.0752927	2.43104	2.59703	1.9638	2.07244	2.17953	0.696455	0.736248	0.590576	3.94209	3.29561	2.39106	3.82473	5.24568	0.410109	0.759557	0.563471
74603	NM_027578,NM_001128132,NM_001128133,NM_029018	Cd200r3	CD200 receptor 3	66.9988	1.22871	25.5338	0.000996297	0.016172	0.416908	0.23943	6.30549	0.106	0.403208	0.163333	0.360116	0.314682	0.102879	0.256141	6.70891	5.90249	6.30508	0.102045	0.174045	0.281424	0.0895492	0.328827	79.4517	80.3613	105.308
20362	NM_033144,NM_001252332,NM_001252333	Sept8	septin 8	-4.52687	1.22764	-12.6618	2.36153e-05	0.00200077	0.348113	2.73047	0.551956	0.284496	0.20061	2.71645	3.0507	2.97722	2.39377	2.51422	0.76113	0.361175	0.533565	4.99226	4.80892	5.09357	5.06426	6.94426	0.469561	0.289777	0.496695
192678	NM_138956	Rassf3	Ras association (RalGDS/AF-6) domain family member 3	-2.39074	1.22752	-4.00784	0.0343651	0.126768	0.568464	2.00789	0.750437	0.263799	0.503549	1.88276	1.84084	1.84156	2.01132	2.46299	1.24238	0.772889	0.236038	2.33755	1.62327	2.15953	3.62858	6.68531	1.00922	0.808969	0.170483
216892	NM_001276383,NM_153060	Spns2	spinster homolog 2	-3.85343	1.22492	-7.01479	0.00136861	0.0188317	0.540278	2.53745	0.591309	0.390482	0.373395	2.1967	2.20188	3.15277	2.58678	2.54914	1.02065	0.342365	0.410914	3.148	2.30768	5.81451	5.88825	7.1567	0.73538	0.270002	0.354786
100041621	NM_001123372	Gm3435	predicted gene 3435	2.0388	1.2211	5.89139	0.00956823	0.0563045	0.321528	0.81096	1.83868	0.17384	0.270481	0.889202	0.88271	0.501917	0.917458	0.863513	2.08747	1.55077	1.8778	0.672367	0.493018	0.446268	1.10056	1.27083	2.51578	2.32605	3.12471
77975	NM_030018	Tmem50b	transmembrane protein 50B	-3.20284	1.21979	-3.72999	0.0276906	0.10972	0.841832	2.32053	0.64118	0.5014	0.676225	2.33367	1.67403	2.04058	2.5627	2.99169	1.41175	0.3652	0.146591	3.58314	1.37452	2.53179	5.78461	10.2676	1.24805	0.293349	0.0905439
22151	NM_009450	Tubb2a	tubulin, beta 2A class IIA	6.73577	1.21939	16.6321	3.31491e-06	0.000686363	0.348252	0.462573	3.21442	0.312869	0.152947	0.127037	0.563581	0.934363	0.249001	0.438881	3.32338	3.03957	3.28031	0.0785479	0.28163	0.869433	0.240753	0.569746	7.09084	9.60221	10.4482
78412	NM_001135611,NM_199145	3110062M04Rik	RIKEN cDNA 3110062M04 gene	4.13989	1.21586	8.639	0.00473827	0.0376353	0.430739	0.565334	2.61493	0.204175	0.379274	0.366251	0.403379	0.791779	0.775023	0.49024	3.0507	2.35926	2.43482	0.235877	0.195532	0.720508	0.891094	0.646948	5.76875	5.26136	5.25284
70757	NM_023587	Ptplb	protein tyrosine phosphatase-like (proline instead of catalytic arginine), member b	-2.44725	1.21559	-4.04493	0.0100225	0.058154	0.630591	2.02196	0.730803	0.479506	0.409536	2.40528	1.65152	1.36751	2.36954	2.31596	0.316247	0.741034	1.13513	3.82735	1.33763	1.40152	4.95777	5.96245	0.13659	0.766609	1.38643
12765	NM_009909	Cxcr2	chemokine (C-X-C motif) receptor 2	-3.86014	1.21481	-9.98213	6.70608e-05	0.00350859	0.412924	2.53159	0.582941	0.374769	0.173363	2.80194	2.02143	2.24033	2.83309	2.76119	0.783108	0.480696	0.485018	5.40622	1.94464	2.95007	7.12577	8.51883	0.486744	0.419231	0.44109
217031	NM_172562	Tada2a	transcriptional adaptor 2A	-2.71967	1.21386	-6.76064	0.000511193	0.0109838	0.44422	2.13393	0.690496	0.389161	0.214209	2.13004	2.21367	2.58636	1.51259	2.22697	0.486343	0.671631	0.913514	2.93885	2.33404	3.82097	2.30869	5.47574	0.242248	0.665471	1.02548
12514	NM_001291058,NR_110993	Cd68	macrosialin precursor	-2.79616	1.21278	-4.33086	0.00580797	0.0424441	0.733808	2.16334	0.679895	0.682815	0.26877	1.87397	1.46147	3.17026	2.52602	1.78499	0.449328	0.615271	0.975086	2.31382	1.08901	5.9027	5.65028	3.69593	0.216805	0.585304	1.11424
60411	NM_181061,NM_021790,NR_075088	Cenpk	centromere protein K	-2.56269	1.21096	-4.10854	0.0130399	0.0684198	0.638005	2.06708	0.70942	0.445709	0.456502	2.38373	2.68826	1.79014	1.81858	1.65471	1.06893	0.863513	0.195813	3.7626	3.56032	2.06724	3.07319	3.25902	0.789061	0.962221	0.134097
381290	NM_213616,NM_001167949	Atp2b4	ATPase, Ca++ transporting, plasma membrane 4	-3.58632	1.20685	-5.56492	0.0171024	0.0807176	0.59624	2.43954	0.597035	0.25805	0.537506	2.15423	2.45102	2.84147	2.28867	2.4623	0.0105035	0.714522	1.06608	3.00761	2.88824	4.63698	4.65597	6.6817	0.00840001	0.728502	1.27048
17218	NM_001302540,NM_008566	Mcm5	DNA replication licensing factor MCM5	-3.46237	1.20555	-11.4048	3.93663e-05	0.00266387	0.335304	2.39787	0.606104	0.309768	0.128344	2.04464	2.13106	2.79041	2.57448	2.44874	0.469745	0.624016	0.724552	2.7227	2.16607	4.46855	5.83185	6.62297	0.231154	0.59768	0.744565
227154	NM_172656	Stradb	STE20-related kinase adaptor beta	-2.51333	1.20397	-5.33062	0.00229105	0.0249217	0.535442	2.04012	0.710522	0.500143	0.191193	2.30891	2.29078	1.15125	2.16499	2.28467	0.498361	0.869475	0.763731	3.50154	2.49259	1.12915	4.17811	5.79769	0.250954	0.970202	0.800017
14854	NM_008180,NM_001291111	Gss	glutathione synthetase isoform b	2.59172	1.20242	13.1791	0.00102817	0.0163083	0.191502	0.697862	2.07177	0.100866	0.162786	0.795144	0.678705	0.740055	0.533188	0.742217	1.95166	2.25704	2.00662	0.57679	0.347745	0.668694	0.564011	1.05545	2.20292	4.81172	3.54073
97827	NM_133798	Exd2	exonuclease 3'-5' domain containing 2	-2.06167	1.20017	-4.4277	0.0204636	0.0905139	0.435374	1.83064	0.786828	0.238858	0.364002	2.19549	1.66965	1.81674	1.89527	1.57606	0.374144	1.06221	0.924125	3.14031	1.3659	2.108	3.297	3.0064	0.170101	1.28913	1.04127
14297	NM_008044	Fxn	frataxin	-2.04892	1.19859	-5.81906	0.00424728	0.0356147	0.39738	1.82295	0.78808	0.396953	0.0184198	1.86961	1.2492	2.35892	1.89471	1.74228	0.776267	0.809304	0.778669	2.30486	0.837848	3.22614	3.29695	3.53754	0.481924	0.868908	0.82097
236930	NM_146235	Ercc6l	excision repair cross-complementing rodent repair deficiency complementation group 6 like	-2.56592	1.19697	-3.99125	0.0418052	0.142091	0.607669	2.05625	0.696769	0.230251	0.562357	2.01806	2.18166	1.67567	2.26212	2.14373	0.366696	1.34609	0.377517	2.66288	2.26445	1.87314	4.57077	5.08683	0.166085	1.83287	0.320857
100038725	NM_001204983	Cep85l	centrosomal protein 85-like	-2.95288	1.19668	-5.08792	0.0158036	0.0766798	0.562919	2.21009	0.647963	0.291904	0.481322	2.67994	1.93438	2.19471	2.00271	2.2387	1.16365	0.569606	0.210627	4.84487	1.77866	2.87058	3.60926	5.55423	0.906387	0.531946	0.147047
30059	NM_013899	Timm10	translocase of inner mitochondrial membrane 10	-2.0234	1.19332	-2.53828	0.0443214	0.147149	0.839286	1.80549	0.788709	0.746671	0.383254	1.0111	1.00449	2.59982	2.25893	2.15312	0.718729	1.20213	0.445267	0.816571	0.59319	3.85817	4.55647	5.12855	0.427919	1.52791	0.390352
12393	NM_001271627,NM_001146038,NR_073392,NM_001271630,NM_001271631,NM_001145920,NM_009820,NR_073425	Runx2	runt related transcription factor 2	-6.22002	1.19004	-11.35	0.00249099	0.0261944	0.420649	3.09456	0.457642	0.193763	0.373365	2.76203	3.17069	3.15385	3.11944	3.2668	0.341585	0.156088	0.875253	5.22238	5.25711	5.8174	8.95611	12.6367	0.150687	0.102851	0.964453
18005	NM_010892	Nek2	NIMA (never in mitosis gene a)-related expressed kinase 2	-2.40449	1.18613	-3.46266	0.0306694	0.117379	0.689646	1.97727	0.711539	0.432315	0.537323	1.57927	2.42438	1.45306	2.24322	2.18643	0.425474	1.33137	0.377768	1.68215	2.80809	1.53251	4.48399	5.27214	0.199411	1.8009	0.320912
20340	NM_009149	Glg1	golgi apparatus protein 1	-2.52542	1.18377	-12.7417	2.92539e-05	0.00224158	0.210633	2.02763	0.691109	0.168509	0.126377	1.99709	1.84398	2.30278	1.97108	2.02323	0.641354	0.597182	0.83479	2.61319	1.62846	3.08706	3.50386	4.59308	0.361861	0.561372	0.89872
217653	NM_172578	Mis18bp1	MIS18 binding protein 1	-4.00101	1.18306	-8.3185	0.000908129	0.0154634	0.463764	2.54937	0.54901	0.322481	0.333292	2.88661	2.81496	2.23483	2.19167	2.61879	0.205127	0.87059	0.571313	5.81153	3.93842	2.94278	4.28198	7.56472	0.0870035	0.971964	0.540232
57781	NM_021325	Cd200r1	CD200 receptor 1	9.86984	1.18277	12.7674	0.00260469	0.0267423	0.463006	0.379853	3.68288	0.184292	0.424749	0.453967	0.133871	0.522115	0.237848	0.551463	4.07576	3.23219	3.74069	0.294056	0.0669827	0.463001	0.228637	0.74709	12.2864	11.3876	15.0705
17761	NM_008635,NM_001198635	Map7	microtubule-associated protein 7	-2.35981	1.1753	-5.527	0.00177141	0.021743	0.454245	1.94783	0.70916	0.373025	0.259212	2.10795	2.23315	2.30136	1.49639	1.60031	0.995941	0.639989	0.49155	2.88427	2.37224	3.08621	2.26503	3.08685	0.705409	0.623576	0.449237
71085	NM_001163495,NM_027667	Arhgap19	Rho GTPase activating protein 19	-4.88156	1.17439	-10.1587	5.92227e-05	0.00343189	0.475507	2.78293	0.495589	0.430158	0.20266	2.47771	2.5957	2.38686	3.40085	3.05354	0.421026	0.724968	0.340773	4.10463	3.29317	3.30355	11.0302	10.7832	0.197827	0.742225	0.281215
20597	NM_011421	Smpd1	sphingomyelin phosphodiesterase 1, acid lysosomal	2.4019	1.1741	5.64168	0.00593325	0.0428559	0.425175	0.701346	1.96552	0.274505	0.324686	0.463116	0.604814	1.08605	0.883849	0.468895	2.28383	1.63482	1.97792	0.300168	0.307909	1.05035	1.04885	0.616472	3.00217	2.55942	3.43539
20230	NM_009122,NM_001163630,NM_001163631,NM_001163632	Satb1	special AT-rich sequence binding protein 1	-3.04367	1.17386	-7.1169	0.00332464	0.0314028	0.424504	2.22509	0.619278	0.262069	0.333951	2.01588	2.33502	1.88655	2.50885	2.37915	0.975407	0.313141	0.569286	2.65947	2.59841	2.24797	5.55732	6.28046	0.682722	0.239517	0.538554
19663	NM_019733,NM_001286168,NM_001042674,NM_001042675	Rbpms	RNA binding protein gene with multiple splicing	-3.28778	1.17061	-10.8336	4.68443e-05	0.00295857	0.322864	2.31026	0.593145	0.268678	0.179034	2.69978	2.01132	2.38763	2.34369	2.10887	0.799337	0.502974	0.477125	4.94379	1.92548	3.30501	4.86078	4.93485	0.505094	0.449435	0.430118
15064	NM_008209	Mr1	major histocompatibility complex, class I-related	2.16494	1.16996	3.33622	0.0181856	0.084076	0.670513	0.738686	1.85302	0.535956	0.402913	0.443804	1.62703	0.834451	0.279627	0.508515	1.44165	1.87049	2.24691	0.287615	1.30319	0.769856	0.272135	0.678015	1.29421	3.28334	4.44129
72349	NM_028207	Dusp3	dual specificity phosphatase 3 (vaccinia virus phosphatase VH1-related)	3.17686	1.16916	6.92072	0.00565204	0.0418026	0.445388	0.602221	2.26982	0.245913	0.371346	0.489876	0.271703	0.783376	0.570339	0.895811	2.69795	2.0764	2.03511	0.318593	0.128017	0.712284	0.622564	1.3363	4.35013	4.03873	3.65092
56068	NM_019496	Ammecr1	Alport syndrome, mental retardation, midface hypoplasia and elliptocytosis chromosomal region gene 1	-2.06626	1.1685	-6.70456	0.00283209	0.0283508	0.297951	1.80392	0.7569	0.197555	0.22304	1.62626	2.00534	1.94749	1.56315	1.87738	0.890246	0.881042	0.49941	1.77094	1.91535	2.35588	2.4095	4.00881	0.593505	0.990432	0.456553
667214	NM_001114679	9930111J21Rik1	RIKEN cDNA 9930111J21 gene 1	-2.53776	1.16515	-7.77228	0.000638143	0.0123608	0.37828	2.01672	0.67316	0.365543	0.0973338	2.1044	2.61437	1.70239	1.79976	1.86266	0.665507	0.579878	0.774094	2.87269	3.35425	1.91975	3.00696	3.96397	0.384189	0.542336	0.812729
19044	NM_008911	Ppox	protoporphyrinogen oxidase	-2.16738	1.16405	-4.13069	0.0104088	0.0594869	0.529021	1.84885	0.732896	0.390196	0.357225	1.59156	1.68732	2.54099	1.72472	1.69967	0.871356	0.327167	1.00016	1.70373	1.39694	3.69345	2.80243	3.39832	0.573595	0.252853	1.15711
12534	NM_007659	Cdk1	cyclin-dependent kinase 1	-3.41624	1.16329	-5.77406	0.0166409	0.0791488	0.550814	2.3486	0.576194	0.227611	0.501587	2.28536	2.0209	2.31	2.5957	2.53106	0.384153	1.14543	0.199002	3.43494	1.94405	3.10191	5.94231	7.06096	0.174751	1.4263	0.137718
20017	NM_009086	Polr1b	polymerase (RNA) I polypeptide B	-2.04227	1.15986	-8.15437	0.000224848	0.00688462	0.268733	1.78418	0.754005	0.246661	0.106658	1.71707	1.42845	2.10711	1.79509	1.87318	0.827917	0.631734	0.802364	1.9638	1.04696	2.68885	2.99348	4.00024	0.531096	0.609441	0.852567
23834	NM_001025779,NM_011799	Cdc6	cell division cycle 6	-3.74178	1.15976	-12.2726	0.000898393	0.015373	0.287717	2.45222	0.548496	0.162747	0.237265	2.4379	2.60354	2.26722	2.32216	2.63028	0.816005	0.465966	0.363517	3.96647	3.31324	3.00699	4.77644	7.65746	0.521136	0.401862	0.306712
320295	NR_040401	C920006O11Rik	RIKEN cDNA C920006O11 gene	2.03691	1.15883	6.63024	0.00282956	0.0283508	0.295824	0.754192	1.78057	0.197611	0.220141	1.03032	0.886385	0.552622	0.635466	0.666161	1.53702	1.96539	1.8393	0.839956	0.497932	0.488629	0.697461	0.932832	1.43814	3.64178	3.00612
12649	NM_007691	Chek1	checkpoint kinase 1	-3.90308	1.15482	-7.38335	0.00135911	0.0187935	0.514446	2.4984	0.533786	0.361413	0.366108	2.7856	2.92533	2.50122	2.12113	2.15872	0.1431	0.868981	0.589276	5.34017	4.32357	3.58502	4.00775	5.15585	0.0654267	0.96962	0.562324
12189	NM_009764	Brca1	breast cancer 1	-2.8866	1.14414	-8.35405	0.00710704	0.0477019	0.327949	2.14084	0.611467	0.13236	0.300053	2.05074	1.98675	2.33267	2.17184	2.16217	0.809917	0.758198	0.266285	2.73736	1.87487	3.15667	4.19897	5.17126	0.514867	0.789563	0.199017
56526	NM_001253706,NM_001177324,NM_001177323,NM_019942	Sept6	septin 6	-3.07848	1.14367	-7.84682	0.00070926	0.0131794	0.405066	2.21321	0.590991	0.299412	0.27282	1.71445	2.48722	2.19703	2.38594	2.28142	0.645236	0.295124	0.832613	1.95923	2.98782	2.87688	5.03424	5.78582	0.365808	0.223709	0.897009
12021	NM_007525	Bard1	BRCA1 associated RING domain 1	-2.93142	1.13806	-8.327	0.000581573	0.011816	0.36434	2.15313	0.601532	0.267316	0.24756	2.59982	2.19703	1.97263	1.95498	2.04118	0.746446	0.742465	0.315684	4.53908	2.29414	2.40834	3.46385	4.65781	0.455477	0.768671	0.253222
108012	NM_001290378,NM_001290379,NM_026887	Ap1s2	AP-1 complex subunit sigma-2 isoform 3	-2.24921	1.13685	-4.75321	0.00541024	0.0406629	0.538129	1.86311	0.693695	0.519602	0.139988	1.92062	2.12641	0.956359	2.07412	2.23806	0.844825	0.667791	0.568469	2.43323	2.16142	0.893866	3.83496	5.54959	0.545814	0.659441	0.538255
71904	NM_001285846,NM_001285847,NM_027995,NM_001285845,NM_001285849	Paqr7	progestin and adipoQ receptor family member VII	2.57095	1.13602	7.14741	0.00922283	0.055015	0.343336	0.643429	2.00573	0.149115	0.309264	0.609895	0.508515	0.503535	0.762187	0.833011	2.36279	1.83214	1.82226	0.414198	0.253477	0.447172	0.875396	1.21862	3.22561	3.14748	2.94879
70310	NM_001168497,NM_023564,NR_033133	Plscr3	phospholipid scramblase 3	-2.0689	1.13571	-3.55433	0.0141498	0.0715661	0.592488	1.77538	0.726518	0.473813	0.355728	1.20732	1.31089	2.12981	2.06964	2.15924	1.09704	0.38771	0.694802	1.07296	0.901106	2.73061	3.8189	5.15661	0.822035	0.318127	0.708532
241633	NM_001080944	Atp8b4	ATPase, class I, type 8B, member 4	-14.4092	1.1341	-11.1698	7.65759e-05	0.00378198	0.746835	4.15823	0.309309	0.709846	0.232124	3.50687	3.63812	3.81004	5.06774	4.76839	0.577291	0.179851	0.170785	9.47492	7.65779	9.27891	36.5889	37.8838	0.311495	0.120435	0.111789
100038347	NM_001162532	Fam174b	family with sequence similarity 174, member B	12.1548	1.13276	24.6141	1.5251e-06	0.000473198	0.290993	0.326502	3.92996	0.225721	0.183649	0.0657691	0.549551	0.561596	0.152585	0.303009	4.1385	3.79239	3.85898	0.0446806	0.275067	0.49702	0.136545	0.387171	12.756	18.0698	16.6294
14528	NM_008102	Gch1	GTP cyclohydrolase 1	7.26003	1.1283	37.1244	3.86331e-08	0.000106831	0.163408	0.391527	3.2515	0.149144	0.0667684	0.398314	0.132349	0.493817	0.47034	0.462817	3.28302	3.17481	3.29668	0.259128	0.0664743	0.440479	0.490161	0.610479	6.94101	10.8191	10.6435
108156	NM_138745	Mthfd1	methylenetetrahydrofolate dehydrogenase (NADP+ dependent), methenyltetrahydrofolate cyclohydrolase, formyltetrahydrofolate synthase	-4.18119	1.12664	-7.67661	0.0101777	0.0586949	0.478035	2.55978	0.495866	0.170764	0.446494	2.46806	2.42236	2.81374	2.65814	2.43659	0.032896	0.53088	0.923822	4.07933	2.80374	4.55491	6.25147	6.5441	0.0212558	0.483269	1.04094
217082	NM_172563	Hlf	hepatic leukemia factor	-4.73701	1.1253	-5.40212	0.00651563	0.0451759	0.790226	2.71106	0.467087	0.516758	0.597845	3.16703	3.02205	3.06966	2.17578	2.1208	0.129753	1.15736	0.114147	7.30029	4.66214	5.44711	4.21985	4.99431	0.0607486	1.4513	0.0670826
211550	NM_145133	Tifa	TRAF-interacting protein with forkhead-associated domain	-3.86783	1.12237	-10.4843	0.000187853	0.00631488	0.364979	2.46298	0.511455	0.270502	0.245027	2.70787	2.3483	2.0687	2.47411	2.71593	0.772889	0.28705	0.474427	4.96699	2.63452	2.60614	5.38959	8.24145	0.479992	0.211929	0.425291
66824	NM_023258	Pycard	PYD and CARD domain containing	-2.1272	1.12088	-4.24137	0.00589793	0.0427118	0.523104	1.7906	0.701645	0.435552	0.28971	1.58338	2.50929	1.88338	1.42444	1.55251	0.379924	0.941903	0.783108	1.68594	3.04745	2.23863	2.07314	2.92404	0.171603	1.0843	0.827808
381280	NM_198652	Hjurp	Holliday junction recognition protein	-3.08054	1.11667	-7.6103	0.000401081	0.00968484	0.458192	2.19204	0.568853	0.428559	0.162103	1.8484	1.64362	2.62765	2.52486	2.31565	0.754454	0.455036	0.497069	2.25427	1.3247	3.92977	5.64286	5.96188	0.462559	0.389629	0.454521
239393	NM_172814	Lrp12	low density lipoprotein-related protein 12	6.00736	1.11631	19.1531	2.59119e-06	0.000600063	0.272744	0.415124	3.00185	0.22175	0.158797	0.233522	0.420302	0.782187	0.246394	0.393215	3.11944	3.06491	2.82122	0.143488	0.206272	0.711064	0.237713	0.509363	6.11769	9.789	7.27969
83679	NM_001289701,NM_001289702,NM_178080,NR_110360,NM_001039376	Pde4dip	myomegalin isoform 6	2.73688	1.11301	12.2315	0.000425057	0.00993616	0.224644	0.602741	2.05527	0.142812	0.173406	0.527922	0.634184	0.462817	0.555438	0.833344	2.22381	2.06463	1.87738	0.351485	0.323077	0.411302	0.596287	1.21915	2.85509	3.99253	3.12414
20558	NM_011410,NM_001302559	Slfn4	schlafen 4	-3.39167	1.11078	-8.53158	0.000211768	0.0067077	0.442814	2.29874	0.536742	0.412689	0.160536	2.34649	2.25893	1.63482	2.52318	2.73027	0.594023	0.660781	0.355422	3.6319	2.42364	1.80483	5.62802	8.3292	0.324958	0.653509	0.298917
75454	NM_029293	Phpt1	phosphohistidine phosphatase 1	-2.44427	1.1099	-2.55082	0.0453356	0.149155	1.07737	1.92826	0.638851	0.992697	0.418666	1.96609	0.305014	2.51882	2.90621	1.94514	0.382539	1.12199	0.412029	2.54255	0.143327	3.62699	7.55654	4.25642	0.173595	1.38464	0.355566
230098	NM_001013377	Arhgef39	Rho guanine nucleotide exchange factor (GEF) 39	-3.17729	1.10335	-6.65614	0.0082684	0.0520949	0.457631	2.21693	0.549131	0.229547	0.395897	2.20749	2.41238	2.31156	1.82747	2.32575	0.0921731	0.766374	0.788846	3.18225	2.783	3.10278	3.0924	6.00838	0.0467069	0.799605	0.83618
24001	NM_001286757,NM_001122998,NM_011878,NM_001286758	Tiam2	T cell lymphoma invasion and metastasis 2	2.6295	1.10211	6.04359	0.00359802	0.032895	0.442853	0.606833	2.00162	0.301366	0.324495	1.04485	0.202111	0.663267	0.576343	0.547594	1.62798	2.21273	2.16416	0.854574	0.0966488	0.596671	0.626459	0.740505	1.58431	4.60813	4.15624
225207	NM_145492	Zfp521	zinc finger protein 521	2.95873	1.10198	9.87809	6.22845e-05	0.00349513	0.330555	0.56905	2.13403	0.291406	0.156042	0.386905	0.94496	0.806774	0.265045	0.441564	2.26814	1.96276	2.17118	0.251793	0.546079	0.734732	0.259977	0.57645	2.96787	3.62939	4.18163
26401	NM_011945	Map3k1	mitogen-activated protein kinase kinase kinase 1	-2.88136	1.09811	-11.4548	5.77173e-05	0.00339815	0.266707	2.10076	0.574004	0.211176	0.162903	1.89892	1.99103	2.01177	2.4379	2.16416	0.75642	0.443035	0.522559	2.37435	1.88106	2.47869	5.25707	5.18166	0.464841	0.374851	0.481302
94249	NM_053195	Slc24a3	solute carrier family 24 (sodium/potassium/calcium exchanger), member 3	9.96173	1.09297	32.038	6.1509e-08	0.000106831	0.215319	0.327806	3.6442	0.188525	0.104023	0.195366	0.566332	0.214353	0.16591	0.497069	3.52525	3.71812	3.68924	0.12039	0.282481	0.191603	0.150034	0.65798	8.2849	16.9562	14.4929
67552	NR_003523	H2afy3	H2A histone family, member Y3	2.27876	1.09033	4.10916	0.0195563	0.087563	0.543318	0.647567	1.83582	0.332925	0.429367	1.15991	0.645084	0.545609	0.234724	0.652514	2.33161	1.58723	1.58862	1.00109	0.331035	0.480415	0.225966	0.915537	3.14403	2.42335	2.32647
83814	NM_001114386,NM_031881	Nedd4l	neural precursor cell expressed, developmentally down-regulated gene 4-like	2.62001	1.0895	11.4394	0.000130523	0.00511347	0.266922	0.597396	1.98697	0.259715	0.0616097	0.975407	0.609046	0.440865	0.28705	0.674611	1.98746	2.04833	1.92511	0.773301	0.311149	0.393001	0.280029	0.95244	2.29047	3.94701	3.26067
102871	NM_175326	D330045A20Rik	RIKEN cDNA D330045A20 gene	13.8393	1.08653	18.5019	0.00113898	0.0172018	0.365847	0.289348	4.08004	0.140676	0.33772	0.29761	0.0548167	0.304589	0.42303	0.366696	4.08558	4.41496	3.73959	0.188004	0.0321705	0.27163	0.43724	0.470757	12.3307	29.5706	15.0643
229228	NM_001291044,NM_153561	Nudt6	nucleoside diphosphate-linked moiety X motif 6 isoform 1	3.48224	1.07163	4.47404	0.0276037	0.109459	0.726614	0.499422	2.29944	0.325469	0.649644	0.20405	0.127037	0.902287	0.646332	0.617406	1.62507	2.35208	2.92116	0.124643	0.063705	0.838738	0.711149	0.86324	1.57995	5.21961	7.91845
13800	NM_010135,NM_001083121,NM_001083120,NM_008680	Enah	enabled homolog (Drosophila)	14.043	1.06936	19.8806	0.00214455	0.0240619	0.333966	0.279502	4.09129	0.0558541	0.329262	0.238462	0.27722	0.278299	0.371752	0.231777	4.39698	4.13421	3.74267	0.147521	0.129925	0.254632	0.374846	0.299792	15.3417	23.6483	15.1255
17472	NM_008620,NM_001256005	Gbp4	guanylate binding protein 4	6.31488	1.06918	4.64457	0.0345606	0.127291	1.01028	0.376608	3.03536	0.306578	0.962642	0.665791	0.732268	0.25419	0.0305779	0.200212	4.11349	2.73064	2.26196	0.460262	0.386341	0.227771	0.0226095	0.247871	12.5848	7.35764	4.48915
108800	NM_175367	Ston2	stonin 2	3.44024	1.06792	7.64206	0.0111285	0.0616863	0.413082	0.499715	2.28222	0.136207	0.389981	0.694424	0.532288	0.314366	0.477567	0.479931	2.472	2.54099	1.83368	0.482553	0.266971	0.281357	0.496171	0.631995	3.56814	6.21905	2.99502
100042498	NR_030711	Mir22hg	Mir22 host gene (non-protein coding)	3.6307	1.06784	4.22275	0.0121106	0.0651883	0.84927	0.486001	2.34625	0.589617	0.611239	0.382328	1.51754	0.264329	0.039964	0.225843	1.96947	2.01778	3.0515	0.246843	1.15641	0.238811	0.0308595	0.290475	2.24776	3.83749	8.76325
70561	NM_172597	Txndc16	thioredoxin domain containing 16	2.25239	1.06781	5.52507	0.00818076	0.0518291	0.397514	0.63218	1.80364	0.240584	0.316443	0.258556	0.590576	0.716624	0.678497	0.916647	2.13578	1.50567	1.76946	0.159317	0.297433	0.645934	0.757732	1.37109	2.63662	2.21299	2.81237
56233	NM_001204280,NM_001204275,NM_001204278,NM_001204281,NM_001204279,NM_001204276,NM_001204277,NM_019572	Hdac7	histone deacetylase 7	-2.04162	1.0676	-5.09055	0.00298546	0.0291579	0.406111	1.70012	0.670405	0.324711	0.243904	1.51895	1.84622	2.18809	1.58967	1.35768	0.431655	0.660406	0.919155	1.5645	1.63257	2.86152	2.47319	2.35553	0.205245	0.652683	1.03471
211651	NM_001033244	Fancd2	Fanconi anemia, complementation group D2	-2.70672	1.06705	-6.83325	0.00172798	0.0213863	0.407513	2.00455	0.568007	0.289303	0.287002	1.6479	2.33129	1.7561	2.15718	2.13028	0.891234	0.343042	0.469745	1.81662	2.58716	2.00435	4.1484	5.02376	0.594406	0.270125	0.420179
170439	NM_130450	Elovl6	ELOVL family member 6, elongation of long chain fatty acids (yeast)	-2.12415	1.06624	-4.42274	0.0377469	0.134161	0.43419	1.74019	0.653303	0.135485	0.41251	1.77651	1.5924	1.94464	1.73921	1.64818	0.565278	1.10272	0.29191	2.09217	1.25487	2.35101	2.84157	3.23698	0.298462	1.35464	0.227727
217410	NM_144551	Trib2	tribbles homolog 2 (Drosophila)	-2.37719	1.06507	-5.39173	0.0136852	0.0702461	0.424531	1.85935	0.610096	0.218944	0.363718	2.14973	1.65218	2.00317	1.84084	1.65083	0.566032	0.270417	0.993838	2.99574	1.33873	2.46602	3.13183	3.24396	0.298952	0.194742	1.14592
595139	NR_033228	E030024N20Rik	RIKEN cDNA E030024N20 gene	-2.13957	1.06392	-6.52435	0.000971509	0.0159393	0.336638	1.74572	0.648401	0.266754	0.205347	2.02323	1.89952	1.38948	1.87287	1.54351	0.869956	0.610784	0.464463	2.67638	1.72691	1.43995	3.2292	2.89496	0.571723	0.580609	0.412845
77782	NM_029977,NM_001159369	Polq	polymerase (DNA directed), theta	-2.74152	1.06339	-8.76408	0.000971009	0.0159393	0.317529	2.01591	0.560934	0.212958	0.235528	2.30859	2.13965	1.99991	1.81814	1.81327	0.724552	0.667262	0.290989	3.50152	2.17896	2.45927	3.06942	3.79882	0.432845	0.659373	0.225667
70237	NM_198161,NM_001098222	Bhlhb9	basic helix-loop-helix domain containing, class B9	-2.03648	1.06247	-4.00608	0.0200942	0.089297	0.482874	1.69289	0.666812	0.3015	0.37718	1.81397	2.02709	1.21363	1.7652	1.64453	0.692483	1.0305	0.277451	2.18092	1.95551	1.20426	2.90206	3.22443	0.406235	1.24091	0.210078
17342	NM_001178049,NM_008601,NM_001113198	Mitf	microphthalmia-associated transcription factor	4.48782	1.05946	9.01643	0.0010056	0.0161968	0.457525	0.432039	2.59805	0.300824	0.344723	0.931425	0.492564	0.218977	0.21748	0.29975	2.30738	2.9789	2.50788	0.72161	0.247021	0.196144	0.209665	0.380171	3.06121	9.11355	5.60587
652925	NM_001081029	Tmem243	transmembrane protein 243, mitochondrial	-2.77255	1.0543	-4.82483	0.00521162	0.04011	0.599955	2.02117	0.549956	0.450023	0.396769	2.47878	2.40528	1.36608	1.98521	1.87049	0.9652	0.509981	0.174688	4.10743	2.77345	1.40032	3.55487	3.98675	0.674497	0.457783	0.115816
70785	NM_153551	Dennd1c	DENN/MADD domain containing 1C	2.45601	1.05424	5.13803	0.0102104	0.0588511	0.473142	0.589395	1.88571	0.286792	0.376316	0.442323	0.205127	0.903016	0.835455	0.561055	2.30803	1.58597	1.76313	0.286135	0.097849	0.839567	0.978789	0.761537	3.06143	2.42034	2.80093
72568	NM_001103182,NR_120498	Lin9	lin-9 homolog (C. elegans)	-2.41304	1.05098	-7.03862	0.000501506	0.0108653	0.384574	1.86356	0.59271	0.353901	0.150504	2.09994	2.35441	1.68567	1.48486	1.69291	0.716624	0.636279	0.425228	2.86345	2.6509	1.88726	2.23735	3.37683	0.426385	0.618068	0.371461
66949	NM_025863	Trim59	tripartite motif-containing 59	-2.55529	1.04864	-6.47262	0.000645637	0.0124029	0.435176	1.9248	0.571309	0.381437	0.209486	2.07047	2.33338	1.69994	1.37997	2.14023	0.673596	0.71	0.33033	2.78937	2.59093	1.91366	1.97263	5.06736	0.390617	0.722717	0.269369
19183	NM_008949	Psmc3ip	proteasome (prosome, macropain) 26S subunit, ATPase 3, interacting protein	-2.61584	1.04221	-3.50766	0.0127228	0.0675763	0.820862	1.94557	0.558297	0.715117	0.403015	2.14479	0.802467	1.90849	2.7652	2.1069	0.981067	0.515348	0.178477	2.98371	0.435351	2.29404	6.75643	4.92316	0.688486	0.467084	0.118205
330812	NM_177378	Rnf150	ring finger protein 150	3.03929	1.04216	4.89894	0.0135385	0.069813	0.609281	0.513083	2.11682	0.352569	0.496909	1.1288	0.443987	0.26651	0.30173	0.424386	2.29063	2.50347	1.55635	0.961181	0.217707	0.240453	0.293502	0.548641	3.02017	5.99688	2.25269
12235	NM_009772,NM_001113179	Bub1	budding uninhibited by benzimidazoles 1 homolog (S. cerevisiae)	-4.59212	1.04173	-7.04797	0.00207945	0.023709	0.598078	2.61427	0.415107	0.40501	0.440073	3.22488	2.48849	2.09822	2.61151	2.64825	0.096658	0.91727	0.231394	7.63221	2.98898	2.67464	6.00869	7.7613	0.0481686	1.04076	0.166214
378460	NR_028279,NM_001002842	Pram1	PML-RAR alpha-regulated adaptor molecule 1	-3.28573	1.04161	-5.06436	0.00551765	0.0412183	0.750173	2.20766	0.491445	0.738647	0.130997	1.14589	1.91524	2.17072	2.91983	2.88661	0.62815	0.479165	0.36702	0.984897	1.74768	2.82605	7.63187	9.38268	0.351944	0.417931	0.308817
18803	NM_021280	Plcg1	phospholipase C, gamma 1	3.19902	1.0412	8.6654	0.00956876	0.0563045	0.340742	0.498233	2.17586	0.0956722	0.327035	0.444505	0.413505	0.639742	0.553794	0.439622	2.55266	2.00921	1.96572	0.288089	0.201717	0.568022	0.593603	0.571937	3.85701	3.80747	3.397
21685	NM_153484,NM_017376	Tef	thyrotroph embryonic factor	2.57236	1.03996	6.92794	0.00210615	0.0238568	0.37785	0.561842	1.92494	0.258047	0.276012	0.569937	0.817846	0.268005	0.337998	0.815423	2.19285	1.94047	1.64148	0.378904	0.446721	0.243426	0.330361	1.18785	2.773	3.54689	2.46027
212398	NM_177603	Frat2	frequently rearranged in advanced T cell lymphomas 2	-7.99084	1.0362	-10.2692	0.000305798	0.00843048	0.646371	3.3216	0.323251	0.636492	0.112579	3.40558	2.54174	3.13536	4.30187	3.22344	0.240509	0.451451	0.277792	8.76086	3.12937	5.71648	21.303	12.2549	0.101804	0.385763	0.210477
52588	NM_145928	Tspan14	tetraspanin 14	-2.90342	1.03618	-12.7319	0.000373696	0.00931648	0.228394	2.05916	0.521408	0.144923	0.176526	2.03022	1.83745	2.07738	2.11759	2.23315	0.693921	0.529175	0.341126	2.69884	1.62127	2.62798	3.99253	5.52509	0.408482	0.481537	0.281598
77011	NM_029835	Ticrr	TOPBP1-interacting checkpoint and replication regulator	-4.04913	1.03603	-13.46	4.8468e-05	0.00304268	0.295267	2.45486	0.437242	0.222345	0.19428	2.37277	2.20396	2.6665	2.71034	2.32071	0.375838	0.654805	0.281084	3.72935	2.31532	4.05283	6.49625	5.9917	0.170832	0.642609	0.216194
209334	NM_177331	Gen1	Gen homolog 1, endonuclease (Drosophila)	-2.88955	1.03594	-4.8575	0.0137721	0.0704905	0.586812	2.05346	0.522613	0.340543	0.47789	2.17004	1.86149	1.55564	2.31424	2.36588	0.30173	1.07099	0.195118	3.05512	1.66023	1.67918	4.75094	6.20553	0.129231	1.30577	0.133702
70024	NM_027290	Mcm10	minichromosome maintenance deficient 10 (S. cerevisiae)	-3.18331	1.03462	-6.51932	0.000623952	0.0122452	0.531519	2.16496	0.494437	0.462418	0.262073	1.69994	1.62221	2.50757	2.4433	2.5518	0.360421	0.796418	0.326474	1.91791	1.29533	3.60319	5.26853	7.17133	0.161269	0.847427	0.264201
18181	NM_010938,NM_001164227,NM_001164226,NM_001164230,NM_001164228,NM_001164229	Nrf1	nuclear respiratory factor 1	-2.14384	1.03422	-4.77075	0.00674503	0.0460659	0.448249	1.72152	0.621318	0.321632	0.312217	1.58786	1.21453	1.96782	1.93414	1.90323	0.563581	0.958374	0.341999	1.69538	0.796735	2.39829	3.39753	4.09607	0.297199	1.11331	0.282137
219072	NM_145462	Haus4	HAUS augmin-like complex, subunit 4	-2.13481	1.03343	-4.00297	0.0159178	0.0769837	0.523766	1.71635	0.622239	0.354305	0.385744	1.63521	1.15453	1.82817	1.86713	2.09669	0.228041	0.639742	0.998934	1.79009	0.733483	2.12788	3.20522	4.88461	0.095772	0.622866	1.15395
231004	NM_001110516	Samd11	sterile alpha motif domain containing 11	-2.06941	1.03253	-5.1431	0.00718918	0.0480863	0.389476	1.68277	0.633546	0.259025	0.290857	1.76812	1.86604	1.94594	1.50859	1.32513	0.440047	0.492564	0.968027	2.07581	1.66721	2.35284	2.29392	2.27645	0.210369	0.434276	1.10005
381694	NM_001081204	B3galtl	beta 1,3-galactosyltransferase-like	-2.41112	1.03222	-5.26127	0.00196572	0.0229137	0.496538	1.84667	0.576971	0.42376	0.258799	2.43885	2.08829	1.36638	1.58027	1.75958	0.282293	0.767328	0.681294	3.9715	2.08522	1.40079	2.44896	3.61344	0.122312	0.801696	0.68573
19362	NM_009013	Rad51ap1	RAD51 associated protein 1	-2.41465	1.03215	-5.70098	0.0100362	0.0581684	0.412121	1.84822	0.57641	0.226607	0.344228	2.11716	1.88239	1.73804	1.52687	1.97666	0.362033	0.973469	0.393727	2.90549	1.69674	1.97683	2.33508	4.38917	0.16248	1.14212	0.335772
18689	NR_028271	Phxr4	per-hexamer repeat gene 4	2.27048	1.02917	4.07599	0.00907598	0.0545763	0.576481	0.595545	1.77854	0.446155	0.36507	0.228476	0.394757	1.36951	0.471295	0.513686	1.86329	2.09378	1.37855	0.140088	0.191211	1.40399	0.491354	0.685897	2.02645	4.1151	1.85926
381293	NM_001287179	Kif14	kinesin family member 14	-2.91746	1.02592	-16.3017	0.000734498	0.013452	0.172809	2.05651	0.511798	0.0855251	0.150161	2.01705	2.1964	1.98376	2.00762	2.07771	0.569606	0.624464	0.341324	2.66087	2.29251	2.43129	3.62414	4.80339	0.301874	0.597713	0.281621
11906	NM_007496	Zfhx3	zinc finger homeobox 3	3.5916	1.02149	8.17197	0.0133922	0.0694425	0.392922	0.453947	2.29857	0.0618633	0.388022	0.47592	0.527467	0.409297	0.483908	0.373145	2.74147	2.01847	2.13578	0.307923	0.263757	0.363578	0.503206	0.478211	4.52628	3.83827	4.02886
71726	NM_027885	Smug1	single-strand selective monofunctional uracil DNA glycosylase	2.01901	1.02013	12.7656	5.50601e-05	0.00335545	0.156867	0.632267	1.64591	0.119291	0.101867	0.637489	0.531882	0.568469	0.834451	0.589043	1.56735	1.60938	1.76101	0.43871	0.266902	0.502972	0.977891	0.813842	1.4795	2.48231	2.79322
54141	NM_017407	Spag5	sperm associated antigen 5	-3.61065	1.01888	-8.38889	0.00083361	0.0146793	0.426507	2.30302	0.450764	0.298544	0.304597	2.30482	1.86542	2.70056	2.37805	2.26625	0.21863	0.795665	0.337998	3.48948	1.66566	4.16074	4.99175	5.69908	0.0916643	0.846849	0.278244
76220	NR_029460	6530402F18Rik	RIKEN cDNA 6530402F18 gene	2.56619	1.01814	8.21269	0.000958541	0.0158939	0.319251	0.544425	1.90406	0.221913	0.229512	0.745099	0.29839	0.717723	0.310218	0.650693	2.11975	1.66286	1.92956	0.528504	0.139159	0.646516	0.302805	0.91258	2.5963	2.63308	3.28163
14594	NM_001145821,NM_010283	Ggta1	glycoprotein galactosyltransferase alpha 1, 3	-3.53468	1.01483	-9.18336	0.00015097	0.00565919	0.426	2.27439	0.452813	0.398247	0.151246	1.82226	2.28822	1.96239	2.80917	2.48992	0.42226	0.319175	0.617003	2.20026	2.48698	2.38749	6.9959	6.81374	0.198197	0.245886	0.595232
68732	NM_026825	Lrrc16a	leucine rich repeat containing 16A	6.68581	1.01371	11.2664	0.00101549	0.0162051	0.45312	0.334151	3.07525	0.263318	0.368757	0.465476	0.0174698	0.704027	0.187209	0.296575	3.5008	2.87519	2.84976	0.302115	0.011493	0.631331	0.17552	0.376527	8.15589	8.36603	7.46764
218581	NM_178683	Depdc1b	DEP domain containing 1B	-2.24801	1.01271	-4.91307	0.0212991	0.093064	0.430566	1.75352	0.584869	0.197781	0.382452	1.72045	1.94749	1.43068	1.84888	1.82009	0.377517	1.02622	0.350871	1.97149	1.80326	1.49665	3.15322	3.81462	0.171006	1.23493	0.294732
71862	NM_001286995,NM_001286994,NM_001286996,NM_027965,NM_001134385,NM_001134386	Gpr160	G protein-coupled receptor 160	-3.90095	1.01127	-4.73975	0.00320562	0.0307079	0.858776	2.39146	0.42763	0.745795	0.425777	1.49127	2.01847	2.12252	3.07893	3.24611	0.917458	0.14615	0.219282	1.518	1.94123	2.71477	8.60221	12.4708	0.623618	0.0915531	0.153377
74107	NM_028760,NM_001164362,NM_028293	Cep55	centrosomal protein 55	-2.29423	1.00425	-3.90713	0.0461636	0.150995	0.54443	1.76834	0.570323	0.18942	0.510415	1.60031	1.86374	1.53071	1.95166	1.89527	0.487003	1.11727	0.106694	1.7218	1.66244	1.6421	3.453	4.06522	0.24314	1.37951	0.06285
18973	NM_011132	Pole	polymerase (DNA directed), epsilon	-3.58244	1.00249	-8.77149	0.00412806	0.0351041	0.382486	2.28145	0.440504	0.188075	0.333051	1.99991	2.17634	2.39288	2.44012	2.39799	0.0738519	0.724319	0.52334	2.61973	2.24712	3.32122	5.2612	6.36999	0.0383298	0.741496	0.482868
65970	NM_001113545,NM_023063	Lima1	LIM domain and actin binding 1	3.54368	1.00239	5.66818	0.00515185	0.0398275	0.614511	0.442982	2.26823	0.407861	0.459645	0.06054	0.112542	0.503779	1.08019	0.45786	2.7926	1.93498	2.07711	0.0424614	0.0581361	0.447209	1.38229	0.605529	4.69569	3.52308	3.81632
381406	NM_001007581	2810408M09Rik	RIKEN cDNA 2810408M09 gene	-2.24614	0.999733	-6.74364	0.000834399	0.0146793	0.346371	1.74139	0.573947	0.27415	0.211695	1.86062	1.71006	1.34097	2.09292	1.70239	0.357123	0.584607	0.780111	2.28532	1.42585	1.36704	3.89838	3.40837	0.159265	0.546208	0.822863
18792	NM_008873	Plau	plasminogen activator, urokinase	4.55497	0.997043	14.6488	0.000558376	0.011477	0.276445	0.386252	2.57369	0.154331	0.229355	0.510677	0.190578	0.253511	0.449028	0.527467	2.73744	2.67208	2.31156	0.336461	0.0926772	0.227109	0.467481	0.707064	4.49335	6.99716	4.70789
66468	NM_025581,NM_001164355	Ska1	spindle and kinetochore associated complex subunit 1	-2.67451	0.991584	-4.25816	0.0427028	0.144124	0.586636	1.92899	0.509717	0.164779	0.563018	2.14736	1.76912	1.83169	1.83627	2.06052	0.318683	1.1434	0.0670716	2.992	1.51126	2.13308	3.11522	4.74018	0.13805	1.4246	0.0380741
98910	NM_001080548,NM_181399	Usp6nl	USP6 N-terminal like	-2.72527	0.989809	-4.66656	0.0168344	0.0798504	0.574211	1.94906	0.502663	0.322147	0.475331	2.33631	2.10823	2.06225	1.55045	1.68807	0.0475843	0.464463	0.995941	3.59127	2.11869	2.59514	2.38397	3.3558	0.0297516	0.40037	1.14982
12609	NM_007679	Cebpd	CCAAT/enhancer binding protein (C/EBP), delta	-2.04815	0.988763	-3.33666	0.0364637	0.131089	0.581356	1.63301	0.598682	0.352484	0.462309	1.87248	1.88714	1.02743	1.72109	1.65688	0.460932	1.11421	0.220906	2.30912	1.70735	0.977705	2.79205	3.2612	0.225663	1.37343	0.155535
237911	NM_178309	Brip1	BRCA1 interacting protein C-terminal helicase 1	-2.37597	0.986799	-5.44746	0.0164208	0.0784239	0.414993	1.79194	0.543419	0.191254	0.368295	1.6746	1.87538	1.54256	2.04145	1.82569	0.478754	0.939764	0.211739	1.87144	1.68417	1.66058	3.73941	3.84404	0.238646	1.07921	0.148054
76809	NM_029752	Bri3bp	Bri3 binding protein	-2.29401	0.982974	-13.3925	0.000216039	0.0067608	0.170567	1.75001	0.552134	0.112836	0.127911	1.69582	1.94143	1.6617	1.75984	1.69125	0.688808	0.435306	0.532288	1.90585	1.79701	1.84947	2.88927	3.37104	0.403482	0.366304	0.494989
18795	NM_019677,NM_001145830	Plcb1	phospholipase C, beta 1	3.76235	0.977993	6.69747	0.0109708	0.0612354	0.513812	0.411683	2.32332	0.221353	0.463688	0.213636	0.222659	0.602956	0.328916	0.69025	2.76425	2.36588	1.83981	0.128875	0.105143	0.532459	0.321463	0.975042	4.60499	5.29801	3.00672
66251	NM_025445	Arfgap3	ADP-ribosylation factor GTPase activating protein 3	2.39	0.977179	7.63735	0.000265492	0.00766396	0.344276	0.533346	1.79036	0.305202	0.159304	0.491204	1.07033	0.384153	0.345204	0.375838	1.85065	1.91071	1.6097	0.320491	0.657645	0.339478	0.339833	0.48033	2.00483	3.41967	2.38579
26390	NM_011941	Mapkbp1	mitogen-activated protein kinase binding protein 1	2.07497	0.976706	5.82826	0.0195806	0.0876125	0.320666	0.583051	1.63614	0.11049	0.301029	0.408707	0.648367	0.632836	0.68316	0.542186	1.9238	1.32332	1.66131	0.265124	0.332765	0.562406	0.763621	0.730855	2.14714	1.78683	2.5138
19024	NM_001163557,NM_008905	Ppfibp2	PTPRF interacting protein, binding protein 2 (liprin beta 2)	3.52131	0.975889	13.3912	2.35286e-05	0.00200077	0.271996	0.424957	2.24107	0.216818	0.164232	0.0470421	0.479931	0.495212	0.499646	0.602956	2.26998	2.0643	2.38893	0.0332253	0.238765	0.442203	0.521701	0.84304	2.97085	3.99208	5.03006
12532	NM_009860	Cdc25c	cell division cycle 25C	-2.32161	0.975664	-5.19478	0.00277213	0.0280626	0.469	1.75693	0.541808	0.373549	0.283588	2.29169	1.89608	1.71445	1.60196	1.28049	0.410914	0.867202	0.347308	3.45573	1.72256	1.93437	2.49547	2.17425	0.190512	0.967387	0.288763
67434	NM_027496,NM_001164441,NM_026153	Ankrd33b	ankyrin repeat domain 33B	5.094	0.973248	20.973	0.000716303	0.0132117	0.200847	0.350863	2.69966	0.0823626	0.183183	0.426179	0.345032	0.337019	0.223825	0.42226	2.78084	2.48992	2.82823	0.274843	0.16472	0.299081	0.215945	0.54708	4.65717	5.92895	7.32509
13361	NM_010049	Dhfr	dihydrofolate reductase	-3.15917	0.972533	-6.39248	0.013788	0.070503	0.464486	2.10819	0.448641	0.184097	0.426445	2.24078	2.26068	1.93633	2.22302	1.88013	0.104095	0.925581	0.316247	3.28886	2.42503	2.34055	4.39106	4.01457	0.0513101	1.05271	0.253274
76131	NM_001172092,NM_001172093,NM_029523	Depdc1a	DEP domain containing 1a	-2.23329	0.966483	-5.9368	0.00668471	0.0458299	0.36565	1.70653	0.54736	0.219829	0.29219	1.69366	1.52478	1.45881	1.94892	1.90649	0.715931	0.716182	0.209968	1.90158	1.16464	1.54092	3.44664	4.10925	0.42594	0.73033	0.146799
70385	NM_027411	Spdl1	spindle apparatus coiled-coil protein 1	-2.54794	0.965392	-9.22398	0.000549836	0.0113913	0.28281	1.85244	0.503111	0.198642	0.201303	1.68999	1.8393	1.67976	1.88374	2.16941	0.547214	0.678705	0.283413	1.89265	1.62214	1.87942	3.26421	5.20315	0.287478	0.672203	0.218005
235527	NM_178711	Plscr4	phospholipid scramblase 4	5.99275	0.963845	8.23749	0.0114658	0.0630862	0.549917	0.31999	2.90321	0.135896	0.532861	0.339018	0.417084	0.406183	0.353343	0.0843202	3.2275	3.1939	2.28822	0.217342	0.204501	0.358619	0.347658	0.0990124	6.64252	11.0511	4.59647
102791	NM_133986	Tcta	T cell leukemia translocation altered gene	3.02679	0.961865	5.42916	0.00888481	0.0541771	0.551	0.451472	2.04926	0.330784	0.440661	0.0548167	0.333144	0.894959	0.670386	0.304054	2.43166	2.14878	1.56735	0.0386192	0.158258	0.831349	0.743954	0.389157	3.43937	4.32877	2.27226
66889	NM_001254761,NM_023270	Rnf128	ring finger protein 128	36.5831	0.961631	43.0423	7.12825e-06	0.00107614	0.226735	0.17235	5.36546	0.139093	0.179058	0.224623	0.389169	0.0368329	0.0921731	0.11895	5.52672	5.39689	5.17276	0.13701	0.187432	0.0282179	0.0797592	0.145821	36.4541	59.5365	48.2083
74747	NM_029083	Ddit4	DNA-damage-inducible transcript 4	2.24125	0.959068	3.89503	0.0433704	0.145419	0.534032	0.539772	1.70407	0.206954	0.492301	0.885338	0.462242	0.363517	0.566738	0.421026	1.47084	2.26965	1.37173	0.669117	0.22853	0.320223	0.618292	0.544643	1.34174	4.87196	1.848
76850	NM_153177	Ago4	argonaute RISC catalytic subunit 4	2.31913	0.958679	10.7416	3.971e-05	0.00266842	0.233397	0.527784	1.74137	0.201131	0.118409	0.474427	0.701635	0.775023	0.342634	0.345204	1.77716	1.60919	1.83775	0.307325	0.360838	0.702803	0.336547	0.446918	1.86975	2.48147	3.0017
12476	NM_009842,NM_001111049,NM_001111050	Cd151	CD151 antigen	2.03617	0.957224	4.66096	0.00766409	0.0501051	0.42685	0.57306	1.59892	0.30362	0.300027	0.121092	0.739765	0.525082	0.541125	0.938235	1.26711	1.67856	1.85109	0.0755543	0.392554	0.464921	0.578942	1.41874	1.04689	2.67926	3.04086
66934	NM_025853	Dsn1	DSN1, MIND kinetochore complex component, homolog (S. cerevisiae)	-3.44652	0.955978	-7.58805	0.00101791	0.0162051	0.457596	2.20046	0.41532	0.329232	0.317806	2.472	2.50077	2.30859	1.74478	1.97615	0.0535857	0.649685	0.542688	4.08951	3.02321	3.09783	2.85405	4.38907	0.0318815	0.635372	0.50541
22256	NM_011677,NM_001040691	Ung	uracil DNA glycosylase	-2.6639	0.953984	-9.98698	6.50169e-05	0.00350859	0.298863	1.89404	0.4805	0.270277	0.127552	2.07678	2.12967	1.80816	1.99297	1.46262	0.413505	0.62759	0.400404	2.80148	2.16459	2.0934	3.57783	2.63581	0.192026	0.603129	0.342822
108960	NM_172161,NM_001113553	Irak2	interleukin-1 receptor-associated kinase 2	2.08738	0.953278	4.19564	0.0280074	0.110615	0.461751	0.560271	1.62196	0.22976	0.40053	0.428399	0.258972	0.659918	0.590213	0.863853	2.01177	1.64262	1.2115	0.276083	0.121431	0.592086	0.640308	1.27215	2.33697	2.57995	1.53884
665931	NR_038063	Rplp2-ps1	ribosomal protein, large P2, pseudogene 1	-2.30087	0.949003	-2.98719	0.0246078	0.101842	0.830246	1.72444	0.522261	0.713138	0.425139	1.69527	1.02463	2.91829	1.56395	1.42004	0.2895	0.264329	1.01295	1.90441	0.611979	4.8723	2.41109	2.52894	0.124734	0.190346	1.17394
20878	NM_011497,NM_001291185	Aurka	aurora kinase A isoform b	-2.97786	0.945643	-5.71671	0.00309888	0.0299568	0.53693	2.01751	0.443239	0.389838	0.369216	1.42216	1.8484	2.40723	2.16778	2.24199	0.1837	0.865925	0.280092	1.39999	1.63532	3.35009	4.18636	5.56797	0.0782625	0.966519	0.215683
107503	NR_033136,NM_030693	Atf5	activating transcription factor 5	4.5421	0.943783	4.78688	0.0207377	0.0914546	0.8305	0.351404	2.53476	0.405007	0.725052	0.0519451	0.062115	0.0548167	0.832052	0.75609	3.07939	2.81312	1.71178	0.0359397	0.0350306	0.0442494	0.975313	1.08653	5.92376	7.91228	2.64982
72144	NM_028123	Slc37a3	solute carrier family 37 (glycerol-3-phosphate transporter), member 3	3.14822	0.943025	6.82119	0.00073315	0.013452	0.522226	0.427191	2.08173	0.490451	0.179381	0.822526	1.07754	0.0132924	0.0336989	0.188902	2.28758	1.95891	1.99869	0.602651	0.663016	0.0088883	0.0250225	0.23509	3.00729	3.61458	3.50942
106931	NM_134112,NM_001142731	Kctd1	potassium channel tetramerisation domain containing 1	-2.05313	0.939112	-3.52338	0.013566	0.069813	0.597687	1.59185	0.554028	0.492301	0.338923	0.7537	1.62176	1.87577	1.69913	2.0089	0.938109	0.427031	0.296945	0.535727	1.29416	2.21735	2.74767	4.53162	0.645379	0.357659	0.233434
71583	NM_027834	9130008F23Rik	RIKEN cDNA 9130008F23 gene	2.21437	0.936704	4.87413	0.0103952	0.059456	0.444815	0.524848	1.67175	0.281768	0.34419	0.58783	0.984748	0.312066	0.303685	0.435913	2.0128	1.67794	1.3245	0.395179	0.578927	0.278624	0.29606	0.567315	2.3391	2.67781	1.75219
319180	NM_178195	Hist1h2bf	histone cluster 1, H2bf	-2.88794	0.932539	-5.01037	0.00978422	0.0571631	0.576391	1.97121	0.441166	0.362167	0.448399	2.40648	1.4716	1.76178	2.06195	2.15423	0.112542	0.951984	0.258972	3.83306	1.10046	2.0126	3.80098	5.13517	0.0549934	1.10168	0.19302
76459	NM_178396	Car12	carbonic anyhydrase 12	4.15324	0.931975	7.45911	0.00629876	0.0442544	0.502206	0.359803	2.41404	0.248377	0.436486	0.0713439	0.603916	0.138224	0.394001	0.59153	2.89052	2.31809	2.03351	0.0472942	0.307523	0.126897	0.398727	0.81822	5.11801	5.07738	3.64793
227960	NM_145523	Gca	grancalcin	-4.50869	0.919625	-6.00066	0.00175123	0.0215715	0.787934	2.50969	0.336979	0.754219	0.228021	2.44926	2.32372	1.38221	3.30195	3.09129	0.546556	0.0941632	0.370217	4.00764	2.57517	1.42855	10.2841	11.1148	0.287074	0.0513955	0.311056
20501	NM_009196	Slc16a1	solute carrier family 16 (monocarboxylic acid transporters), member 1	-6.44712	0.917623	-12.2153	0.00171194	0.0212889	0.400826	2.97198	0.283324	0.195714	0.349797	2.9909	3.24611	2.854	3.0401	2.72877	0.0515594	0.112724	0.685688	6.33232	5.57393	4.67137	8.37741	8.32676	0.0313949	0.0649764	0.693201
67477	NM_026185	Abhd15	abhydrolase domain containing 15	3.00223	0.912596	7.40975	0.00306317	0.0296667	0.40193	0.415994	2.00203	0.245455	0.318276	0.574824	0.14861	0.632432	0.576067	0.148035	1.7046	2.33769	1.9638	0.381591	0.0746066	0.562164	0.626251	0.182119	1.72052	5.16101	3.3948
51801	NM_001168392,NM_178401,NM_016894	Ramp1	receptor (calcitonin) activity modifying protein 1	-4.28618	0.909066	-7.36864	0.000464376	0.0104973	0.611691	2.43858	0.338886	0.571353	0.218455	2.00959	1.84888	3.25705	2.7437	2.33367	0.322963	0.564867	0.128829	2.6389	1.6366	6.28923	6.6363	6.04245	0.141352	0.525003	0.0779605
234915	NM_001045524	AK129341	cDNA sequence AK129341	6.97402	0.907433	8.53457	0.00506991	0.0393986	0.595219	0.268203	3.07019	0.278036	0.52629	0.711249	0.0261787	0.128067	0.365938	0.109582	3.67641	2.73027	2.8039	0.49846	0.0165079	0.119462	0.364633	0.131782	9.22733	7.35622	7.17597
21853	NM_001164080,NM_001164081,NM_011589,NM_001136082	Timeless	timeless circadian clock 1	-2.55788	0.904302	-6.76261	0.000753576	0.0136812	0.402585	1.8074	0.452452	0.32266	0.240761	2.13965	2.04304	1.76362	1.30949	1.78121	0.643154	0.532288	0.181914	2.97249	1.99205	2.01529	1.81626	3.67868	0.363435	0.484373	0.119928
215789	NM_001195096,NM_001033257,NM_001195065,NM_001195066	Phactr2	phosphatase and actin regulator 2	-3.92923	0.904076	-8.40776	0.000989581	0.0161132	0.451052	2.32569	0.351445	0.308372	0.329173	2.85067	2.0549	2.16473	2.25474	2.30342	0.677743	0.357123	0.0194702	5.6379	2.01133	2.80883	4.53651	5.89479	0.394175	0.283778	0.0113308
27221	NM_013733	Chaf1a	chromatin assembly factor 1, subunit A (p150)	-3.03809	0.901024	-6.3731	0.00259141	0.0267112	0.559455	2.00756	0.404394	0.554877	0.0714292	1.18211	1.71144	2.54963	2.31668	2.27794	0.377143	0.485437	0.350601	1.03398	1.42735	3.70665	4.75939	5.76575	0.170922	0.426866	0.294729
244895	NM_172924	Peak1	pseudopodium-enriched atypical kinase 1	-2.21855	0.899238	-13.0877	1.4627e-05	0.00157929	0.179795	1.64207	0.492446	0.151484	0.0968444	1.69291	1.59326	1.85519	1.43895	1.63003	0.438059	0.435021	0.604259	1.90136	1.25504	2.17953	2.10826	3.17222	0.209428	0.366291	0.578395
13436	NM_001271746,NM_001271747,NM_001271744,NM_001271745,NM_001003961,NM_001003960,NM_001003963,NM_010068,NM_001122997	Dnmt3b	DNA methyltransferase 3B	-2.5953	0.896883	-9.81013	0.000699743	0.0130916	0.267487	1.81829	0.442392	0.177033	0.200521	1.73527	1.70543	1.78902	2.13028	1.73147	0.440865	0.643673	0.24264	2.00525	1.42112	2.06071	4.04722	3.49843	0.211908	0.628066	0.176234
[truncated: 166 more rows]

## Sheet: gomap_stat
Namespace	GOID	Term	count	Genes	Sig.NotIn.GO	Genome.In.GO	Genome.NotIn.GO	PValue	Bonferroni	FDR
[truncated: 10,352 more rows]

## Sheet: gomap_genes
InID	OutID	GOID	Term	Namespace	count	PValue	Bonferroni	FDR	Gene_ID	Gene_Symbol	Myogenic/BoneMarrow.fc	Myogenic/BoneMarrow.volume	Myogenic/BoneMarrow.stat_results	Myogenic/BoneMarrow.raw.pval	Myogenic/BoneMarrow.bh.pval	N_BMcK1-R_IL3086-16	N_BMcK2-R_IL3087-17	N_BMcK3-R_IL3088-18	N_BMcK4-R_IL3089-13	N_BMcK5-R_IL3090-14	N_5-1C4-R_IL3078	N_5-2A7-R_IL3080-16	N_7-2B9-R_IL3079-15
[truncated: 176,322 more rows]

[truncated: 2 more sheets: kegg_stat, kegg_genes]
